# Supplementary material for: MicroRNA in combination with HER2-targeting drugs reduces breast cancer cell viability in vitro
Source: Sci Rep. 2021 May 25;11:10893. doi: 10.1038/s41598-021-90385-2 (PMC8149698; doi:10.1038/s41598-021-90385-2)
Supplement: Supplementary file 1 — Supplementary Information 1. [file 41598_2021_90385_MOESM1_ESM.zip]

Archive with 7 entries (7 files):
- Suppl. Table S6.xlsx
- Suppl. Table S7.xlsx
- Suppl. Table S1.pdf
- Suppl. Table S2.xlsx
- Suppl. Table S3.xlsx
- Suppl. Table S4.xlsx
- Suppl. Table S5.xlsx
