# Supplementary material for: MicroRNA in combination with HER2-targeting drugs reduces breast cancer cell viability in vitro
Source: Sci Rep. 2021 May 25;11:10893. doi: 10.1038/s41598-021-90385-2 (PMC8149698; doi:10.1038/s41598-021-90385-2)
Supplement: Supplementary file 1 — Supplementary Information 1. [file 41598_2021_90385_MOESM1_ESM.zip › Suppl. Table S6.xlsx]

## Sheet: Sheet1
Supplementary Table S6: Protein Lysate Microarray
Z-scores of protein values per miRNA and per treatment in KPL4 cells presented as heatmaps.
Z-score ±2 sd	Squares indicate Z-score ±2 standard deviations (sd)
2	Green = Upregulation
-2	Yellow = Downregulation
	Orange = miRNAs from Figure 2.
	Control										Trastuzumab										Lapatinib										Tras + Lap
	cPARP	KI67	HER2	p-HER2-Y877	p-HER2-Y1222	ERK	p-ERK	AKT	pAKT		cPARP	KI67	HER2	p-HER2-Y877	p-HER2-Y1222	ERK	p-ERK	AKT	pAKT		cPARP	KI67	HER2	p-HER2-Y877	p-HER2-Y1222	ERK	p-ERK	AKT	pAKT		cPARP	KI67	HER2	p-HER2-Y877	p-HER2-Y1222	ERK	p-ERK	AKT	pAKT
hsa-miR-15b-5p	0.267604	-1.21581	-0.848383	-1.00905	-1.30269	-1.23425	0.110984	0.270335	-0.790638		0.111767	0.121955	-0.920477	-0.381421	-0.312244	-0.140634	-0.307387	-1.73295	-0.853631		-0.760506	-2.36245	-2.25144	-1.89219	-0.752562	-3.17454	-1.12004	-2.20563	-2.82112		0.0517001	-1.79394	-1.11777	-0.836059	-0.327249	-1.23575	-0.517673	-1.27052	-0.186882
hsa-miR-26b-3p	-0.287198	-0.0710227	0.769441	1.42467	0.92632	0.104801	1.29964	1.47469	1.59068		0.286729	-2.0412	-1.4536	-0.429217	-0.242477	-1.01972	-1.16237	-0.214041	-0.315201		1.51878	0.935933	-0.535693	0.112512	-0.13344	0.413922	0.467373	-0.436919	1.11238		1.90233	1.20965	0.26319	0.537246	0.629927	0.651012	0.512271	-0.377905	0.768582
hsa-miR-32-3p	-0.24821	0.921843	0.549597	-0.721223	-0.63884	0.537402	-0.159051	0.193575	0.409863		1.09811	-0.795026	-1.10241	-0.317539	0.170766	-0.350068	0.412021	0.700612	0.461174		1.01064	-0.458216	-0.287892	0.441515	0.189323	-0.540363	0.104832	-0.574679	0.227903		-0.408765	-1.21394	-0.149564	-0.00249299	-0.254669	-0.404939	0.0213855	-0.892792	0.0802113
hsa-miR-93-3p	-0.309233	0.129614	0.350259	-0.0645568	0.378608	0.102323	-0.955443	-0.142556	0.228479		0.714733	-0.176998	-0.0847424	0.485041	0.0221795	1.53455	-0.0232528	1.15802	-0.218926		-1.7437	0.54864	-0.148573	0.23323	-0.149822	-0.13888	-0.223642	0.587762	-0.40411		2.33312	0.32723	-1.61881	-1.4916	-0.751806	0.00992629	-1.68215	-0.747856	-1.42868
hsa-miR-132-3p	-0.506472	-0.0880836	-1.17521	-0.348422	-0.567247	-2.10825	-1.90558	-0.983376	-0.359072		0.622386	0.145177	0.141942	0.814449	-1.02955	-2.71946	-1.66404	-0.232895	0.180637		-0.845882	0.170982	0.23276	-0.688371	-0.116367	-2.33982	-0.446355	0.187731	-0.0782932		-1.24588	-0.717876	-0.260964	-0.323453	0.0324372	-1.87734	-0.322476	-0.443036	-0.37842
hsa-miR-153-3p	3.21416	1.12879	0.044104	-0.614335	0.421363	0.882843	0.723136	0.130508	-0.181969		1.15124	1.4806	1.20363	0.362439	0.987531	1.15006	2.17322	1.15189	0.982514		0.886418	-0.916794	-0.872579	-2.28845	-1.31405	-0.0580566	-0.920086	-0.379451	-1.09502		0.93043	-0.399055	-0.425311	-0.453551	-0.242029	-0.462698	-0.552218	1.88175	-0.407071
hsa-miR-361-5p	0.0269826	-0.254726	-0.830366	-0.528186	-0.547912	-0.715605	-0.859719	-1.1995	-1.55526		0.298595	-1.05903	-0.698161	-0.251255	-0.611896	-0.122643	-0.101415	-0.0981872	-0.14412		1.43423	0.92225	1.81346	0.482162	1.54911	1.23212	0.824554	1.73782	1.6886		-0.50658	0.417927	1.35886	0.298718	0.810013	0.367709	0.080626	0.729181	0.367172
hsa-miR-502-3p	-0.585813	-1.57597	-0.415627	-0.63542	1.48982	-1.1347	-0.50231	-0.397259	-0.61838		0.809738	-1.26078	-1.78309	-0.533015	-0.778084	-1.35692	-1.12929	-1.73214	-0.887284		-0.599845	-2.02652	-1.54642	-0.47699	-0.380518	-2.08708	3.76207	-1.9987	-1.49144		-0.0797748	-0.565673	-0.75861	0.843736	0.697881	-0.658783	-0.00799054	-0.827532	0.874081
hsa-miR-101-5p	0.908386	-0.544744	-0.926176	-0.928806	0.219383	0.534248	-0.449411	-0.143421	-1.25419		-0.125223	0.259601	0.118363	0.289454	0.497255	-0.681058	-0.364701	0.600475	-0.488775		0.851298	-1.03715	-0.811007	-0.0273616	0.236589	-1.06096	-0.855069	-0.941089	-1.32834		1.33993	-1.63121	-3.10358	-1.27337	-2.74461	-2.0891	-1.31997	-1.7918	-1.61868
hsa-miR-106a-5p	1.30835	-0.290429	-0.0315293	0.42293	-0.245197	-0.299281	-0.0308404	0.544074	-0.0272309		1.41136	0.283933	-0.137461	-0.0713786	-0.737193	0.113626	-0.110735	0.582887	0.581336		0.039146	-1.27059	0.0391694	0.233333	0.173046	-0.78692	-0.199074	-0.382931	0.31692		-0.306227	-1.50655	0.371721	-0.0798727	-0.222091	-0.226069	-0.444798	-0.497011	-0.284332
hsa-miR-19b-2-5p	-0.11954	-0.449629	-0.30185	-0.307104	-0.643355	-0.0122486	0.38941	-0.482649	-0.268709		0.289556	-0.638462	0.166552	0.133476	0.168132	-0.0125721	1.22284	0.389567	0.240074		0.76697	-0.995542	-0.11926	-0.338776	-0.699664	-0.250695	-0.52425	-0.623977	-0.299423		0.296243	-2.17217	-2.0669	-2.20743	-1.38567	-1.2087	-0.881135	-1.46893	-1.73088
hsa-miR-29a-3p	0.892217	-1.34291	-0.770211	-0.391173	-0.215252	-1.31626	-0.138694	0.0449959	0.219309		0.202269	-1.92163	-0.927929	0.201904	-0.294675	-1.67282	-0.645374	-0.671914	-0.188957		1.63248	-1.76672	-1.05809	-0.223657	-0.316316	-1.5605	-0.737611	-1.16458	-0.763103		-0.0489151	-2.02993	-1.26766	-0.326	-0.851694	-1.46463	-0.830497	-1.41923	-0.82468
hsa-miR-29c-3p	1.78634	-1.47341	-0.525804	-0.0918215	0.228651	-0.0610501	0.888604	0.442824	0.175212		1.12542	-1.21063	-1.82801	-1.63143	-0.449722	0.0869903	-1.51896	0.0532958	-0.425187		1.29605	-1.01713	-1.62662	-0.925061	-0.570872	-1.10878	-0.542446	-1.34778	-0.458888		0.318436	-0.435354	-0.263818	0.50113	0.0131858	-0.137032	-0.061312	-0.478927	-0.136793
hsa-miR-518a-5p	-0.627587	-1.19044	0.0966376	-0.45402	-0.26319	-1.44566	-1.18428	-0.88902	-0.907507		0.341852	-1.46643	0.348698	-0.25554	0.421713	-0.913815	0.362971	0.0833391	0.859173		0.721871	-1.42344	-1.06428	0.246608	-0.354763	-1.3526	-0.750944	-1.66705	0.388366		-1.1107	-2.90184	-1.59206	-0.656817	-0.560812	-1.65085	-0.788865	-2.14651	-0.688208
hsa-miR-744-3p	1.97205	-2.4521	-1.68816	-0.826223	1.19769	-1.86902	-2.00766	-1.46264	-1.10792		2.32544	-1.11674	-0.287473	0.765076	1.02746	-1.0954	0.164088	-0.417828	-0.0601628		1.62002	-1.33235	-2.12327	-0.790571	-0.952867	-1.4151	-1.591	-2.28854	-1.89288		0.659111	-1.95575	-2.08346	-1.75771	-0.551892	-1.36304	-1.35416	-2.44034	-1.38123
hsa-miR-1237-3p	0.698111	0.184317	-0.0829916	-0.23847	-0.383845	0.342189	0.660586	0.643716	0.15399		0.335342	-0.795937	-0.30104	-0.336944	-0.0886959	-0.814041	-0.369958	0.258467	0.0212732		0.756025	-0.758913	-0.398295	0.104292	-0.384354	-0.14704	-0.336658	-0.600308	-0.832985		-0.0487544	-0.456508	-0.231338	-0.884149	-1.14448	-0.468058	-0.448345	-0.992194	-0.18414
		Z-score range -2,45:3,21										Z-score range -2,71:2,33										Z-score range -3,22:3,76										Z-score range -3,10:2,33

## Sheet: Title page
MicroRNA in combination with HER2-targeting drugs reduces breast cancer cell viability in vitro
Lisa Svartdal Normann1,2,3, Miriam Ragle Aure3, Suvi-Katri Leivonen4, Mads Haugland Haugen2, Vesa Hongisto5, Vessela N. Kristensen3,6, Gunhild Mari Mælandsmo2,7, and Kristine Kleivi Sahlberg1,2.
Addresses
1Department of Research and Innovation, Vestre Viken Hospital Trust, Drammen, Norway.
2Department of Tumor Biology, Institute for Cancer Research, The Norwegian Radium Hospital, Oslo University Hospital, Oslo, Norway.
3Department of Medical Genetics, Institute of Clinical Medicine, Faculty of Medicine, University of Oslo, Oslo, Norway.
4Applied Tumor Genomics Research Program, Medical Faculty, University of Helsinki, Helsinki, Finland.
5Division of Toxicology, Misvik Biology, Turku, Finland.
6Department of Clinical Molecular Biology (EpiGen), Division of Medicine, Akershus University Hospital, Lørenskog, Norway.
7Institute for Medical Biology, Faculty of Health Sciences, UiT – The Arctic University of Norway.
Correspondence
Dr. K. K. Sahlberg,
Department of Research and Innovation, Vestre Viken Hospital Trust, P.O. Box 800, 3004 Drammen, Norway.
E-mail: Kristine.Sahlberg@vestreviken.no
