# Supplementary material for: MicroRNA in combination with HER2-targeting drugs reduces breast cancer cell viability in vitro
Source: Sci Rep. 2021 May 25;11:10893. doi: 10.1038/s41598-021-90385-2 (PMC8149698; doi:10.1038/s41598-021-90385-2)
Supplement: Supplementary file 1 — Supplementary Information 1. [file 41598_2021_90385_MOESM1_ESM.zip › Suppl. Table S7.xlsx]

## Sheet: mir29a
Table S7: Spearman correlations between mir-29a and mRNAs in the Oslo2 study (n = 377 breast cancer patients) and enrichment analyses for the corresponding mRNAs.
BH p= Benjamini-Hochberg adjusted p-value
mRNA-miR-29a correlation						Enrich KEGG 2019 Pathway analyses for mRNAs significantly correlated to miR-29a
mRNA	miRNA	Correlation value	p	BH p		Pathway	Gene overlap	p	Adjusted p	Genes
AACSP1	hsa-miR-29a-3p	-0.156829	0.0022825	0.0347601		Cell cycle	61/124	3.40868e-18	1.04987e-15	YWHAE;CDKN1C;GSK3B;CDKN1B;YWHAB;BUB1B;CDC20;CCND2;PTTG1;PTTG2;CDC26;CHEK2;CHEK1;CDC27;EP300;SKP2;YWHAG;SKP1;ANAPC7;CDC25C;SMC1A;YWHAZ;CDC25A;CDC25B;SMC1B;CCNA2;TFDP1;RBL1;DBF4;CCNE2;ESPL1;CCNE1;MCM3;ANAPC4;MCM4;MCM5;MCM6;MCM2;PCNA;TTK;PKMYT1;ANAPC11;CCNB2;ORC4;CCNB1;ORC6;CDC45;ORC1;E2F1;E2F2;E2F3;BUB1;CDKN2D;CREBBP;TGFB3;PLK1;CDC7;GADD45G;CDK2;CDK1;MAD2L1
AARS	hsa-miR-29a-3p	-0.231243	6.06718e-06	0.000286853		Ribosome	61/153	5.91915e-13	9.11548e-11	MRPS17;RPL5;MRPS15;RPL3;RPL32;RPL31;RPL34;RPLP1;RPL10L;RPLP0;RPL10A;RPL9;RPL6;RPL7;MRPL33;RPS14;RPL7A;RPS17;MRPL2;RPL18A;RPS18;RPL36;RPL35;RPL39;RPS10;RPS13;RPS9;RPL21;RPS8;RPL22;RPL13A;RPS3A;MRPS5;RPL37A;RPL24;RPL27;RPL26;RPL29;RPL12;RPL11;RPS27L;MRPL12;RPS15A;RPS3;RPL13;RPL15;RPL18;RPS27A;RPL17;RPL41;MRPL28;RPL35A;MRPL23;RPS25;RPS28;RPS27;RPS29;RPL27A;RSL24D1;RPS24;RPS23
ABCA6	hsa-miR-29a-3p	0.189786	0.000215492	0.00543		DNA replication	22/36	8.56035e-10	8.78862e-08	RFC5;PRIM2;FEN1;RFC3;RNASEH2A;PCNA;RFC4;LIG1;RPA2;POLD3;POLA1;POLA2;RNASEH1;POLD1;POLE2;MCM3;MCM4;MCM5;MCM6;DNA2;POLE;MCM2
ABCA8	hsa-miR-29a-3p	0.193997	0.00015468	0.00413445		Oocyte meiosis	43/125	2.34202e-07	1.80336e-05	YWHAE;YWHAB;ITPR1;PKMYT1;FBXO43;ANAPC11;AURKA;CDC20;CCNB2;PPP3CA;PPP2CB;PPP3R1;CCNB1;PPP3CB;SLK;PTTG1;PTTG2;CDC26;CDC27;FBXO5;BTRC;BUB1;YWHAG;SKP1;ANAPC7;SPDYC;PLK1;PPP2R5B;PPP2R5D;IGF1;CDC25C;SMC1A;YWHAZ;SMC1B;CPEB1;CCNE2;ESPL1;CCNE1;CDK2;CDK1;ANAPC4;CPEB3;MAD2L1
ABCB1	hsa-miR-29a-3p	0.330813	5.80586e-11	2.33492e-08		Fanconi anemia pathway	24/54	5.76732e-07	3.55267e-05	TOP3B;FANCI;RMI2;BLM;WDR48;TOP3A;REV1;FANCA;RPA2;FANCC;BRCA1;FANCB;BRCA2;FANCE;FANCG;BRIP1;SLX4;RAD51;EME1;FANCD2;UBE2T;POLI;SLX1A;POLK
ABCB5	hsa-miR-29a-3p	0.187374	0.000259752	0.00630532		Homologous recombination	20/41	8.06083e-07	4.13789e-05	TOP3B;BARD1;BLM;XRCC2;TOP3A;XRCC3;RPA2;BRCC3;BRCA1;BRCA2;RAD54B;POLD3;RAD52;BRIP1;RAD51D;RAD51;EME1;POLD1;RAD54L;TOPBP1
ABCB9	hsa-miR-29a-3p	-0.187719	0.000252927	0.00618201		Systemic lupus erythematosus	43/133	1.59149e-06	7.00256e-05	HIST1H2BN;HIST1H3J;HIST1H2BJ;C8B;HIST2H2AC;C4B;C8G;HIST2H4B;C7;H2AFJ;HIST1H3F;HIST1H3G;HIST3H2BB;HIST1H3H;CTSG;HIST1H3I;HIST1H3B;HIST1H3D;HIST1H2AB;HIST1H2AM;HIST1H2AL;SSB;HIST1H2AI;H2AFY;HIST1H2AH;HIST1H4L;HIST1H2AK;HIST1H2AJ;H2AFX;ACTN4;HIST1H4A;HIST2H3A;HIST1H4B;HIST4H4;HIST1H2BF;HIST1H2BE;HIST1H4H;HIST1H4I;HIST1H2BB;HIST2H3D;HIST1H4C;HIST1H4D;C1QC
ABCC1	hsa-miR-29a-3p	-0.166429	0.00119751	0.021125		Prostate cancer	34/97	2.55872e-06	9.85106e-05	GSK3B;CDKN1B;HSP90AB1;PDGFB;PTEN;TMPRSS2;PLAT;KLK3;PIK3R1;PIK3CB;CASP9;NRAS;PLAU;PDGFD;E2F1;AKT1;EP300;E2F2;E2F3;IKBKG;NKX3-1;CREBBP;HSP90AA1;IGF1;MMP9;NFKB1;NFKBIA;CREB1;CCNE2;CCNE1;CDK2;BCL2;CTNNB1;SOS1
ABCC10	hsa-miR-29a-3p	-0.250367	9.23561e-07	6.05422e-05		Viral carcinogenesis	56/201	9.0968e-06	0.000311313	YWHAE;ATF2;CDKN1B;YWHAB;PIK3CB;CDC20;CCND2;CHEK1;EP300;HIST3H2BB;IKBKG;SKP2;YWHAG;TBP;TRAF2;ACTN4;TRAF1;YWHAZ;CCNA2;CREB1;RBL1;CCNE2;CCNE1;HIST4H4;HIST1H2BF;HIST1H2BE;IL6ST;HIST1H2BB;HIST1H2BN;VAC14;HDAC3;HIST1H2BJ;SRC;PXN;PIK3R1;HDAC6;NRAS;HIST2H4B;STAT5A;CREBBP;HIST1H4L;EIF2AK2;GTF2H3;NFKB1;NFKBIA;HIST1H4A;HIST1H4B;PSMC1;CDK2;CDK1;HIST1H4H;BAX;HIST1H4I;LTBR;HIST1H4C;HIST1H4D
ABCC8	hsa-miR-29a-3p	0.229479	7.16252e-06	0.000328684		Alcoholism	51/180	1.3516e-05	0.000416292	ATF2;HIST2H2AC;GNGT1;H2AFJ;HIST3H2BB;HIST1H2AB;HIST1H2AM;HIST1H2AL;HIST1H2AI;H2AFY;HIST1H2AH;HIST1H2AK;HIST1H2AJ;H2AFX;HIST2H3A;CREB1;HIST4H4;HAT1;HIST1H2BF;HIST1H2BE;HIST1H2BB;HIST2H3D;SOS1;HIST1H2BN;SHC2;HDAC3;HIST1H3J;HIST1H2BJ;HDAC6;NRAS;HIST2H4B;NPY;HIST1H3F;HIST1H3G;HIST1H3H;HIST1H3I;HIST1H3B;HIST1H3D;NTRK2;HIST1H4L;GNG12;GNG11;HIST1H4A;GRIN3B;HIST1H4B;GNAS;HIST1H4H;HIST1H4I;GNB5;HIST1H4C;H…
ABCD1	hsa-miR-29a-3p	-0.2625	2.58305e-07	2.0853e-05		Small cell lung cancer	29/93	0.000154671	0.00433079	CDKN1B;LAMA2;PTEN;PIK3CB;PIK3R1;CKS1B;CASP9;E2F1;AKT1;E2F2;ITGAV;E2F3;POLK;IKBKG;SKP2;NOS2;TRAF2;TRAF1;NFKB1;GADD45G;NFKBIA;CCNE2;COL4A1;CCNE1;CDK2;COL4A6;CKS2;BCL2;BAX
ABCF3	hsa-miR-29a-3p	-0.155787	0.00244303	0.0366535		p53 signaling pathway	23/72	0.000487747	0.0125188	RRM2;PTEN;TNFRSF10B;IGF1;PPM1D;GADD45G;CASP9;TP53AIP1;CCNB2;CCNB1;CCND2;CCNE2;CCNE1;CHEK2;SESN1;CCNG2;CHEK1;CDK2;CCNG1;BCL2;CDK1;BAX;GTSE1
ABHD12	hsa-miR-29a-3p	-0.153405	0.002823	0.0408648		FoxO signaling pathway	36/132	0.000524125	0.0124177	CDKN1B;IRS1;FBXO25;PTEN;IRS2;PIK3R1;PIK3CB;STK4;GABARAP;CCNB2;CCNB1;NRAS;CCND2;TNFSF10;AKT1;EP300;SKP2;RAG1;PLK4;CDKN2D;PRKAB2;CREBBP;TGFB3;INSR;PLK1;IGF1;FBXO32;MAPK14;SIRT1;GADD45G;TGFBR2;C8ORF44-SGK3;CCNG2;CDK2;SGK1;SOS1
ABHD12B	hsa-miR-29a-3p	0.152361	0.00304597	0.0432014		Progesterone-mediated oocyte maturation	28/99	0.00113752	0.0250255	HSP90AB1;PIK3R1;PIK3CB;PKMYT1;ANAPC11;AURKA;CCNB2;CCNB1;CDC26;CDC27;AKT1;BUB1;HSP90AA1;ANAPC7;SPDYC;PLK1;IGF1;CDC25C;MAPK14;CDC25A;CDC25B;CCNA2;CPEB1;CDK2;CDK1;ANAPC4;CPEB3;MAD2L1
ABHD5	hsa-miR-29a-3p	-0.184733	0.000317874	0.00738792		Human T-cell leukemia virus 1 infection	51/219	0.00232058	0.0476493	ATF2;PTEN;BUB1B;PIK3CB;ETS2;CDC20;PPP3CA;PPP3CB;CCND2;PTTG1;PTTG2;CDC26;CHEK2;CHEK1;CDC27;AKT1;EP300;IKBKG;TBP;ANAPC7;FOS;TGFBR2;CCNA2;CREB1;CCNE2;ESPL1;CCNE1;LTA;ANAPC4;VAC14;PIK3R1;ANAPC11;CCNB2;PPP3R1;NRAS;TERT;E2F1;E2F2;E2F3;STAT5A;EGR1;CREBBP;MAP3K1;TGFB3;NFKB1;FOSL1;NFKBIA;CDK2;BAX;LTBR;MAD2L1
ABI2	hsa-miR-29a-3p	0.208419	4.5385e-05	0.00152414		Chronic myeloid leukemia	22/76	0.00267874	0.0515658	STAT5A;SHC2;CDKN1B;CTBP1;TGFB3;PTPN11;PIK3CB;PIK3R1;NFKB1;RUNX1;TGFBR2;GADD45G;NFKBIA;NRAS;E2F1;AKT1;E2F2;BAX;E2F3;POLK;IKBKG;SOS1
ABI3BP	hsa-miR-29a-3p	0.154703	0.00262088	0.0386865		Cellular senescence	39/160	0.00310803	0.0563102	ITPR1;PTEN;CACNA1D;PIK3R1;PIK3CB;FOXM1;ZFP36L2;CCNB2;PPP3CA;PPP3R1;CCNB1;PPP3CB;NRAS;CCND2;CHEK2;CHEK1;EIF4EBP1;E2F1;AKT1;E2F2;MYBL2;E2F3;BTRC;MAP2K3;TGFB3;MAPK14;SIRT1;CDC25A;NFKB1;GADD45G;TGFBR2;CCNA2;RBL1;CCNE2;CCNE1;RHEB;CDK2;CDK1;MCU
ABTB1	hsa-miR-29a-3p	0.203448	7.16632e-05	0.00220141		Base excision repair	12/33	0.00323288	0.0553181	POLD3;FEN1;NEIL3;PCNA;LIG1;POLD1;TDG;POLE2;APEX2;NEIL1;POLE;UNG
ACADSB	hsa-miR-29a-3p	0.228526	7.83067e-06	0.000353773		Circadian rhythm	11/31	0.00587539	0.0952432	PER2;PRKAB2;CREB1;CRY2;BHLHE41;RORC;CSNK1D;FBXL3;BTRC;CLOCK;SKP1
ACAN	hsa-miR-29a-3p	-0.176181	0.000600175	0.0122336		Mismatch repair	9/23	0.00597987	0.09209	RFC5;POLD3;RFC3;PCNA;RFC4;LIG1;EXO1;POLD1;RPA2
ACAT2	hsa-miR-29a-3p	-0.222643	1.34666e-05	0.00055381		Proteasome	14/45	0.00764572	0.112137	PSMD12;PSMD11;PSMD14;ADRM1;PSMA7;PSMD8;PSMB7;PSMC5;PSMD7;PSMA4;PSMC4;PSMD2;PSMC1;PSMD3
ACBD7	hsa-miR-29a-3p	-0.159021	0.00197593	0.0311516		Gastric cancer	35/149	0.00897128	0.125598	GSK3B;SHC2;ABCB1;CDKN1B;FZD10;PIK3R1;PIK3CB;FRAT1;FGF7;NRAS;TERT;E2F1;AKT1;DVL3;E2F2;E2F3;POLK;FZD1;TGFB3;WNT3A;FZD7;FZD8;AXIN2;GADD45G;TGFBR2;CCNE2;RPS6KB1;CCNE1;CDK2;RPS6KB2;BCL2;BAX;CTNNB1;SOS1;FGF10
ACER3	hsa-miR-29a-3p	-0.195286	0.000139561	0.0037969		Nucleotide excision repair	14/47	0.0115175	0.154235	RFC5;RFC3;PCNA;RFC4;LIG1;XPA;RPA2;RAD23A;GTF2H3;RAD23B;POLD3;POLD1;POLE2;POLE
ACMSD	hsa-miR-29a-3p	0.15817	0.00209017	0.0325224		Hepatocellular carcinoma	38/168	0.0124886	0.16027	GSK3B;SHC2;SMARCD2;PTEN;GSTT2;FZD10;PIK3R1;PIK3CB;ACTB;FRAT1;NRAS;TERT;E2F1;AKT1;HMOX1;DVL3;E2F2;E2F3;PLCG1;POLK;ARID2;FZD1;PHF10;GSTO2;TGFB3;WNT3A;TXNRD2;FZD7;TXNRD1;FZD8;AXIN2;GADD45G;TGFBR2;RPS6KB1;RPS6KB2;BAX;CTNNB1;SOS1
ACO2	hsa-miR-29a-3p	-0.205274	5.93667e-05	0.00190073		Parkinson disease	33/142	0.0128088	0.157805	NDUFB9;ATP8;ATP6;COX6A1;COX5B;COX7A1;UBE2L3;CASP9;UCHL1;COX3;COX2;COX1;NDUFV3;NDUFV1;SNCA;COX8A;NDUFA6;ND4L;SDHD;SNCAIP;COX6B1;PINK1;GNAL;NDUFS8;NDUFS6;NDUFS5;ND1;NDUFS1;CYTB;ND3;ND2;ND5;ND4
ACOT13	hsa-miR-29a-3p	-0.237655	3.28287e-06	0.000173201		Ubiquitin mediated proteolysis	32/137	0.0130876	0.155038	DET1;UBE3C;CUL5;CUL3;UBE2D1;NEDD4L;BRCA1;UBE2L3;ANAPC11;CDC20;HERC2;UBE2Q2;CDC26;UBE2NL;CDC27;BTRC;SKP2;SKP1;MAP3K1;ANAPC7;SMURF2;UBE2C;FBXO2;HUWE1;UBE2E2;UBE2A;KLHL9;UBE2S;ANAPC4;UBE2O;NHLRC1;SAE1
ACOT8	hsa-miR-29a-3p	-0.181959	0.000391851	0.00872225		Huntington disease	42/193	0.0172592	0.196883	NDUFB9;DNAH7;ATP8;DNAH5;DCTN4;CLTC;ATP6;CLTB;UCP1;ITPR1;AP2A1;COX5B;COX6A1;COX7A1;DNALI1;CASP9;POLR2C;POLR2D;COX3;AP2S1;COX2;EP300;COX1;NDUFV3;NDUFV1;AP2M1;COX8A;CREBBP;TBP;POLR2J2;NDUFA6;DNAH17;SDHD;COX6B1;PLCB3;CREB1;NDUFS8;NDUFS6;NDUFS5;BAX;NDUFS1;CYTB
ACOT9	hsa-miR-29a-3p	-0.170477	0.000902885	0.0169033		Hepatitis B	36/163	0.0209729	0.230702	ATF2;PCNA;YWHAB;SRC;PIK3R1;PIK3CB;CASP9;NRAS;IRAK1;E2F1;AKT1;EP300;E2F2;E2F3;IKBKG;MAP2K3;STAT5A;CREBBP;MAP3K1;TGFB3;FOS;MAPK14;MMP9;YWHAZ;NFKB1;TGFBR2;NFKBIA;CCNA2;CREB1;CCNE2;CCNE1;CDK2;BCL2;BIRC5;BAX;SOS1
ACP6	hsa-miR-29a-3p	0.183704	0.000343638	0.00785398		Pancreatic cancer	19/75	0.0219975	0.233628	TGFB3;PIK3CB;PIK3R1;BRCA2;NFKB1;TGFBR2;GADD45G;CASP9;RAD51;RPS6KB1;RPS6KB2;E2F1;AKT1;RAC3;E2F2;BAX;E2F3;POLK;IKBKG
ACSM1	hsa-miR-29a-3p	0.18138	0.000409202	0.00901964		Colorectal cancer	21/86	0.0247398	0.253995	GSK3B;TGFB3;PIK3CB;AXIN2;FOS;PIK3R1;TGFBR2;GADD45G;CASP9;NRAS;RPS6KB1;RPS6KB2;BCL2;AKT1;RAC3;BIRC5;BAX;CTNNB1;POLK;SOS1;APPL1
ACTB	hsa-miR-29a-3p	-0.208236	4.78821e-05	0.00158887		Acute myeloid leukemia	17/66	0.0250555	0.248939	STAT5A;ZBTB16;PIK3CB;PIK3R1;DUSP6;NFKB1;RUNX1;PER2;NRAS;RPS6KB1;RPS6KB2;EIF4EBP1;AKT1;IKBKG;SOS1;PPARD;RUNX1T1
ACTN4	hsa-miR-29a-3p	-0.221116	1.54656e-05	0.000618936		Longevity regulating pathway	24/102	0.0264537	0.254617	ATF2;HSPA8;PRKAB2;CLPB;IRS1;INSR;IRS2;PIK3R1;IGF1;PIK3CB;SIRT1;NFKB1;RPTOR;NRAS;CREB1;RPS6KB1;RHEB;SESN1;RPS6KB2;EIF4EBP1;AKT1;BAX;APPL1;HSPA1A
ACTR2	hsa-miR-29a-3p	-0.251598	8.13938e-07	5.48367e-05		AMPK signaling pathway	27/120	0.0333185	0.310973	PFKFB1;IRS1;IRS2;PPP2R2A;PIK3R1;PIK3CB;ELAVL1;RPTOR;GYS1;PPP2CB;EEF2K;EIF4EBP1;AKT1;RAB8A;RAB2A;PRKAB2;INSR;PPP2R5B;PPP2R5D;IGF1;EEF2;SIRT1;CCNA2;CREB1;RPS6KB1;RHEB;RPS6KB2
ACTR5	hsa-miR-29a-3p	-0.173835	0.000711029	0.0139769		Breast cancer	32/147	0.0339592	0.307631	GSK3B;SHC2;NOTCH1;PTEN;FZD10;PIK3R1;PIK3CB;BRCA1;BRCA2;FRAT1;FGF7;NRAS;E2F1;AKT1;DVL3;E2F2;E2F3;POLK;FZD1;WNT3A;FZD7;FZD8;IGF1;AXIN2;FOS;GADD45G;RPS6KB1;RPS6KB2;BAX;CTNNB1;SOS1;FGF10
ACTR8	hsa-miR-29a-3p	0.175528	0.000629298	0.0126989		PI3K-Akt signaling pathway	69/354	0.0347099	0.305447	YWHAE;ATF2;GSK3B;CDKN1B;HSP90AB1;IRS1;YWHAB;PTEN;PPP2R2A;BRCA1;PIK3CB;GNGT1;RPTOR;CASP9;GYS1;FGF7;CCND2;IBSP;TNN;AKT1;ITGAV;IKBKG;YWHAG;HSP90AA1;F2R;MAGI2;PPP2R5B;PPP2R5D;YWHAZ;CREB1;CCNE2;COL4A1;CCNE1;COL4A6;SGK1;SOS1;PHLPP2;LAMA2;PDGFB;LPAR1;PIK3R1;NTF4;PPP2CB;NRAS;RELN;ERBB4;PDGFD;SPP1;EIF4EBP1;EIF4B;NGFR;NTRK2;INSR;IGF1;GNG12;GNG11;NFKB1;RPS6KB1;LPAR6;C8ORF44-SGK3;RHEB;ITGA10;CDK2;RPS6KB2;COL…
ACVR2B	hsa-miR-29a-3p	0.201498	8.42352e-05	0.00252428		Transcriptional misregulation in cancer	39/186	0.0362383	0.310038	ATF1;CDKN1B;HIST1H3J;HPGD;DOT1L;JMJD1C;TMPRSS2;PLAT;CCND2;PLAU;TSPAN7;HIST1H3F;HIST1H3G;HIST1H3H;HIST1H3I;POLK;HIST1H3B;HIST1H3D;KDM6A;RUNX1T1;NGFR;SS18;EYA1;ZBTB16;TFE3;ASPSCR1;IGF1;TRAF1;MMP9;KLF3;NFKB1;DUSP6;RUNX1;GADD45G;TGFBR2;PER2;HIST2H3A;BAX;HIST2H3D
ADA	hsa-miR-29a-3p	-0.176956	0.000567233	0.0117059		HIF-1 signaling pathway	23/100	0.0373227	0.310687	CREBBP;PDHA1;CDKN1B;NOS2;INSR;PIK3R1;IGF1;PIK3CB;NFKB1;HK2;HK3;RPS6KB1;MKNK2;RPS6KB2;EIF4EBP1;BCL2;AKT1;EP300;HMOX1;PLCG1;TEK;LTBR;GAPDH
ADAM28	hsa-miR-29a-3p	0.187286	0.000261517	0.00633966		VEGF signaling pathway	15/59	0.0378278	0.306604	SHC2;SRC;PXN;HSPB1;PIK3CB;PIK3R1;MAPK14;CASP9;PPP3CA;PPP3CB;NRAS;PPP3R1;AKT1;RAC3;PLCG1
ADAM33	hsa-miR-29a-3p	0.154123	0.00272065	0.0398211		Apoptosis	31/143	0.0383065	0.302523	DIABLO;CTSZ;ITPR1;PIK3R1;PIK3CB;ACTB;LMNB2;LMNB1;TP53AIP1;CASP9;TUBA1C;CTSO;TUBA1B;NRAS;AIFM1;TNFSF10;AKT1;CASP2;CTSF;IKBKG;NGFR;TNFRSF10B;TRAF2;TRAF1;FOS;NFKB1;GADD45G;NFKBIA;BCL2;BIRC5;BAX
ADAMTS12	hsa-miR-29a-3p	-0.171464	0.000842054	0.0160021		Human immunodeficiency virus 1 infection	43/212	0.047297	0.364187	CUL5;PXN;ITPR1;PIK3R1;PIK3CB;SAMHD1;GNGT1;CASP9;PPP3CA;CCNB2;PPP3R1;PPP3CB;NRAS;CCNB1;IRAK1;TRIM5;CHEK1;CFL1;AKT1;RAC3;PLCG1;IKBKG;BTRC;SKP1;AP1M1;MAP2K3;AP1B1;TRAF2;FOS;GNG12;CDC25C;MAPK14;GNG11;NFKB1;NFKBIA;RPS6KB1;RPS6KB2;BCL2;CDK1;BAX;GNB5;APOBEC3A;APOBEC3B
ADAMTS2	hsa-miR-29a-3p	-0.179806	0.000460016	0.00990768		Amyotrophic lateral sclerosis (ALS)	13/51	0.0499808	0.375466	MAP2K3;GRIA1;MAPK14;CASP9;PPP3CA;PPP3CB;PPP3R1;ALS2;BCL2;NEFL;BAX;NEFM;NEFH
ADC	hsa-miR-29a-3p	0.16911	0.000993935	0.0182375
ADCK5	hsa-miR-29a-3p	-0.179722	0.000462886	0.0099536
ADCYAP1	hsa-miR-29a-3p	0.171091	0.000864574	0.0163377
ADD3	hsa-miR-29a-3p	0.181786	0.000396962	0.00881267
ADH7	hsa-miR-29a-3p	0.164919	0.00132835	0.0230079
ADM	hsa-miR-29a-3p	-0.217807	2.08085e-05	0.000792597
ADM2	hsa-miR-29a-3p	-0.168649	0.0010265	0.0186891
ADO	hsa-miR-29a-3p	0.183331	0.000353454	0.0080298
ADRA2A	hsa-miR-29a-3p	0.152611	0.0029707	0.0424569
ADRM1	hsa-miR-29a-3p	-0.247114	1.28592e-06	7.91303e-05
AFMID	hsa-miR-29a-3p	0.155691	0.00245834	0.0368136
AGBL2	hsa-miR-29a-3p	0.149058	0.00375221	0.0499971
AGFG1	hsa-miR-29a-3p	-0.158676	0.00202147	0.0316729
AGGF1	hsa-miR-29a-3p	0.190287	0.000207222	0.00526614
AGK	hsa-miR-29a-3p	-0.224362	1.15101e-05	0.000486319
AGMAT	hsa-miR-29a-3p	-0.157975	0.00209466	0.0325658
AGPAT1	hsa-miR-29a-3p	-0.168434	0.00102703	0.0186909
AGPAT5	hsa-miR-29a-3p	0.237856	3.21935e-06	0.000170329
AGTPBP1	hsa-miR-29a-3p	-0.154043	0.00273473	0.0399354
AGXT	hsa-miR-29a-3p	-0.159635	0.00189703	0.0301799
AHR	hsa-miR-29a-3p	0.150013	0.0035342	0.0480659
AIF1L	hsa-miR-29a-3p	-0.169126	0.000992798	0.0182248
AIFM1	hsa-miR-29a-3p	-0.239373	2.77665e-06	0.00015074
AK1	hsa-miR-29a-3p	-0.163932	0.00142098	0.0242105
AK5	hsa-miR-29a-3p	0.25476	5.86493e-07	4.14516e-05
AKAP11	hsa-miR-29a-3p	0.165545	0.00127261	0.0222403
AKAP8	hsa-miR-29a-3p	0.18494	0.000312914	0.00730111
AKIRIN1	hsa-miR-29a-3p	-0.182818	0.000367381	0.00829143
AKIRIN2	hsa-miR-29a-3p	-0.189372	0.000217098	0.00545893
AKIRIN2-AS1	hsa-miR-29a-3p	-0.157849	0.0021348	0.0330482
AKR1E2	hsa-miR-29a-3p	-0.172502	0.000782131	0.015093
AKT1	hsa-miR-29a-3p	-0.179789	0.000460581	0.00991379
ALDH16A1	hsa-miR-29a-3p	-0.18609	0.00028663	0.00680039
ALDH1A1	hsa-miR-29a-3p	0.162707	0.00154404	0.025814
ALG10B	hsa-miR-29a-3p	0.188983	0.000229366	0.00571915
ALG3	hsa-miR-29a-3p	-0.241977	2.14927e-06	0.000122317
ALKBH6	hsa-miR-29a-3p	-0.158293	0.00207323	0.0323472
ALKBH7	hsa-miR-29a-3p	0.233117	5.07921e-06	0.000246818
ALOX5	hsa-miR-29a-3p	0.191363	0.00019047	0.00491472
ALPK2	hsa-miR-29a-3p	-0.153662	0.00280267	0.0406603
ALS2	hsa-miR-29a-3p	-0.191588	0.000187137	0.00484591
ALS2CR8	hsa-miR-29a-3p	0.275798	5.94425e-08	6.11716e-06
ALX4	hsa-miR-29a-3p	0.256122	5.0866e-07	3.66218e-05
AMMECR1	hsa-miR-29a-3p	-0.154268	0.00269545	0.0395307
AMPD1	hsa-miR-29a-3p	0.202735	7.60352e-05	0.00231453
AMT	hsa-miR-29a-3p	0.186416	0.000279565	0.00666953
ANAPC11	hsa-miR-29a-3p	-0.22423	1.10575e-05	0.000470532
ANAPC16	hsa-miR-29a-3p	0.217751	2.09112e-05	0.000794431
ANAPC4	hsa-miR-29a-3p	0.20048	9.15919e-05	0.00270954
ANAPC7	hsa-miR-29a-3p	-0.160347	0.00180918	0.0290858
ANG	hsa-miR-29a-3p	0.212897	3.20551e-05	0.00113126
ANGPTL1	hsa-miR-29a-3p	0.155281	0.00252461	0.0376041
ANGPTL7	hsa-miR-29a-3p	0.236126	3.80667e-06	0.000195487
ANKAR	hsa-miR-29a-3p	0.252802	6.58406e-07	4.56725e-05
ANKFY1	hsa-miR-29a-3p	-0.153552	0.00282241	0.0408607
ANKHD1-EIF4EBP3	hsa-miR-29a-3p	0.18429	0.00032874	0.00758132
ANKK1	hsa-miR-29a-3p	0.157602	0.00216972	0.0334034
ANKLE2	hsa-miR-29a-3p	-0.229595	7.08562e-06	0.00032578
ANKRA2	hsa-miR-29a-3p	0.268275	1.37775e-07	1.22712e-05
ANKRD11	hsa-miR-29a-3p	-0.180279	0.000444153	0.00964746
ANKRD12	hsa-miR-29a-3p	0.162077	0.00161112	0.026603
ANKRD27	hsa-miR-29a-3p	-0.21128	3.68779e-05	0.00127312
ANKRD30A	hsa-miR-29a-3p	0.212316	3.37138e-05	0.00117932
ANKRD30BP2	hsa-miR-29a-3p	0.18654	0.000276929	0.00662295
ANKRD32	hsa-miR-29a-3p	-0.164712	0.00134728	0.0232231
ANKRD35	hsa-miR-29a-3p	0.152877	0.00294714	0.042197
ANKRD42	hsa-miR-29a-3p	0.225549	1.03207e-05	0.000446128
ANKRD54	hsa-miR-29a-3p	-0.223573	1.23723e-05	0.0005156
ANKRD57	hsa-miR-29a-3p	0.239087	2.66499e-06	0.000145159
ANLN	hsa-miR-29a-3p	-0.3514	2.91922e-12	2.21608e-09
ANO10	hsa-miR-29a-3p	-0.160984	0.00173384	0.0281751
ANP32B	hsa-miR-29a-3p	-0.158619	0.00202918	0.0317656
ANP32BP1	hsa-miR-29a-3p	-0.186087	0.000280213	0.00667956
ANP32E	hsa-miR-29a-3p	-0.21267	3.26952e-05	0.0011489
ANXA13	hsa-miR-29a-3p	0.275053	6.46747e-08	6.57815e-06
AOX2P	hsa-miR-29a-3p	0.153898	0.00276039	0.0401976
AP1B1	hsa-miR-29a-3p	-0.181179	0.000415362	0.00913086
AP1M1	hsa-miR-29a-3p	-0.23811	3.14095e-06	0.000166787
AP2A1	hsa-miR-29a-3p	-0.157638	0.00216465	0.0333528
AP2M1	hsa-miR-29a-3p	-0.202674	7.39046e-05	0.00225911
AP2S1	hsa-miR-29a-3p	-0.262266	2.39057e-07	1.95887e-05
AP3B2	hsa-miR-29a-3p	0.164033	0.00141123	0.0241069
AP3S2	hsa-miR-29a-3p	-0.205093	6.24567e-05	0.00197502
APBB1	hsa-miR-29a-3p	0.219211	1.75064e-05	0.000684377
APEX2	hsa-miR-29a-3p	-0.248428	1.12559e-06	7.14283e-05
APH1B	hsa-miR-29a-3p	0.158426	0.00205518	0.0321075
APOBEC3A	hsa-miR-29a-3p	-0.150529	0.0034212	0.046938
APOBEC3B	hsa-miR-29a-3p	-0.270594	1.066e-07	9.94017e-06
APOOL	hsa-miR-29a-3p	-0.177261	0.000554754	0.0115045
APPL1	hsa-miR-29a-3p	0.197065	0.000120959	0.00337342
APPL2	hsa-miR-29a-3p	0.161677	0.00165502	0.0271976
AQP1	hsa-miR-29a-3p	0.16101	0.00173075	0.0281353
AQP9	hsa-miR-29a-3p	-0.192697	0.000171475	0.00450709
ARFGAP1	hsa-miR-29a-3p	-0.227361	8.72775e-06	0.000388148
ARFRP1	hsa-miR-29a-3p	-0.203931	6.88321e-05	0.00213089
ARHGAP11A	hsa-miR-29a-3p	-0.313834	5.74665e-10	1.41887e-07
ARHGAP11B	hsa-miR-29a-3p	-0.364073	4.00655e-13	5.07546e-10
ARHGAP40	hsa-miR-29a-3p	0.1971	0.000120612	0.00336946
ARHGDIA	hsa-miR-29a-3p	-0.215575	2.53556e-05	0.000933259
ARHGEF15	hsa-miR-29a-3p	-0.17454	0.000675863	0.0134379
ARHGEF3	hsa-miR-29a-3p	0.255027	5.20769e-07	3.74115e-05
ARHGEF38	hsa-miR-29a-3p	0.165086	0.00131325	0.0228067
ARID2	hsa-miR-29a-3p	0.157963	0.00211885	0.0328517
ARID5A	hsa-miR-29a-3p	0.15511	0.00255275	0.0378899
ARID5B	hsa-miR-29a-3p	0.195836	0.000133536	0.0036588
ARL13A	hsa-miR-29a-3p	-0.158776	0.00200814	0.031538
ARL5B	hsa-miR-29a-3p	-0.164432	0.00137329	0.023577
ARMC6	hsa-miR-29a-3p	-0.172451	0.000772423	0.0149475
ARMCX1	hsa-miR-29a-3p	0.192864	0.000164727	0.00435945
ARMCX2	hsa-miR-29a-3p	0.249301	1.02992e-06	6.63206e-05
ARMCX4	hsa-miR-29a-3p	0.209676	4.23373e-05	0.00143391
ARNTL2	hsa-miR-29a-3p	-0.201633	8.33017e-05	0.00250148
ARPC5L	hsa-miR-29a-3p	-0.236887	3.30966e-06	0.000174123
ARRDC3	hsa-miR-29a-3p	0.156951	0.00224107	0.0342764
ARSF	hsa-miR-29a-3p	-0.152295	0.00305874	0.0433206
AS3MT	hsa-miR-29a-3p	0.163079	0.00150564	0.0253173
ASAH1	hsa-miR-29a-3p	0.179871	0.000457808	0.009869
ASB13	hsa-miR-29a-3p	0.168301	0.00105169	0.019042
ASB3	hsa-miR-29a-3p	0.188258	0.000242624	0.00598709
ASCL5	hsa-miR-29a-3p	-0.24909	1.05229e-06	6.74955e-05
ASF1B	hsa-miR-29a-3p	-0.269572	1.1939e-07	1.0946e-05
ASMTL	hsa-miR-29a-3p	0.175975	0.000609206	0.012383
ASPM	hsa-miR-29a-3p	-0.294678	6.45629e-09	1.03174e-06
ASPRV1	hsa-miR-29a-3p	0.191479	0.000188755	0.00488201
ASPSCR1	hsa-miR-29a-3p	-0.184996	0.00031159	0.0072728
ASTN1	hsa-miR-29a-3p	0.241258	2.30741e-06	0.000129059
ATAD2	hsa-miR-29a-3p	-0.194025	0.000150126	0.00402833
ATAD3A	hsa-miR-29a-3p	-0.183014	0.000354405	0.00805001
ATAD3B	hsa-miR-29a-3p	-0.170151	0.000923854	0.0171952
ATAD5	hsa-miR-29a-3p	-0.225381	1.04816e-05	0.000451892
ATF1	hsa-miR-29a-3p	0.228565	7.80256e-06	0.000352624
ATF2	hsa-miR-29a-3p	-0.204157	6.75493e-05	0.00209861
ATF5	hsa-miR-29a-3p	-0.182258	0.000383174	0.0085659
ATF7	hsa-miR-29a-3p	-0.177644	0.000539408	0.0112593
ATF7IP	hsa-miR-29a-3p	-0.203059	7.40203e-05	0.00226107
ATG2B	hsa-miR-29a-3p	0.238631	2.78783e-06	0.000151221
ATL3	hsa-miR-29a-3p	-0.220621	1.61717e-05	0.000641127
ATP11B	hsa-miR-29a-3p	-0.163948	0.00141943	0.0241959
ATP1A1OS	hsa-miR-29a-3p	0.184261	0.00032945	0.00759367
ATP1A2	hsa-miR-29a-3p	0.169659	0.000956384	0.0176926
ATP1A4	hsa-miR-29a-3p	0.165112	0.00131095	0.0227768
ATP1B1	hsa-miR-29a-3p	0.188048	0.000240742	0.0059485
ATP2A1	hsa-miR-29a-3p	-0.19579	0.000134036	0.00367174
ATP5A1	hsa-miR-29a-3p	0.163937	0.00140247	0.0240009
ATP5E	hsa-miR-29a-3p	-0.212651	3.27475e-05	0.00115012
ATP5H	hsa-miR-29a-3p	-0.189886	0.000208522	0.00529611
ATP5I	hsa-miR-29a-3p	-0.159956	0.00183597	0.0294395
ATP6	hsa-miR-29a-3p	-0.224539	1.07453e-05	0.000460684
ATP6V0C	hsa-miR-29a-3p	-0.165963	0.00121993	0.021483
ATP6V1C2	hsa-miR-29a-3p	-0.182948	0.000356182	0.00808196
ATP8	hsa-miR-29a-3p	-0.258085	3.7587e-07	2.86505e-05
ATP8B1	hsa-miR-29a-3p	0.167265	0.0011145	0.019926
ATP9A	hsa-miR-29a-3p	-0.22893	7.54089e-06	0.000342807
ATXN2L	hsa-miR-29a-3p	-0.192899	0.00016876	0.00444554
AUH	hsa-miR-29a-3p	0.211225	3.70553e-05	0.00127775
AURKA	hsa-miR-29a-3p	-0.303404	2.19095e-09	4.27656e-07
AURKAIP1	hsa-miR-29a-3p	-0.152372	0.00304376	0.0431924
AURKB	hsa-miR-29a-3p	-0.284958	2.06525e-08	2.60239e-06
AVEN	hsa-miR-29a-3p	-0.153039	0.00291673	0.0418442
AVL9	hsa-miR-29a-3p	-0.245749	1.47556e-06	8.94793e-05
AVPR1A	hsa-miR-29a-3p	-0.177986	0.000526062	0.0110476
AVPR2	hsa-miR-29a-3p	0.149467	0.00365746	0.0491558
AXIN2	hsa-miR-29a-3p	0.214602	2.76183e-05	0.00100081
AZGP1	hsa-miR-29a-3p	0.213282	2.97231e-05	0.00106414
AZGP1P1	hsa-miR-29a-3p	0.208848	4.54476e-05	0.00152585
AZI1	hsa-miR-29a-3p	-0.184922	0.000313346	0.00730859
B3GALNT2	hsa-miR-29a-3p	-0.223884	1.20257e-05	0.000503683
B4GALT2	hsa-miR-29a-3p	-0.171666	0.000830036	0.0158058
B4GALT5	hsa-miR-29a-3p	-0.149862	0.00356794	0.0483843
B9D2	hsa-miR-29a-3p	0.153026	0.00291928	0.0418701
BANP	hsa-miR-29a-3p	0.151943	0.00312811	0.0440273
BARD1	hsa-miR-29a-3p	-0.157347	0.00220642	0.0338571
BATF	hsa-miR-29a-3p	0.18421	0.000323582	0.00749533
BAX	hsa-miR-29a-3p	-0.187634	0.000254601	0.00621018
BAZ2B	hsa-miR-29a-3p	0.198622	0.000106612	0.00305317
BBIP1	hsa-miR-29a-3p	0.161062	0.00172481	0.0280702
BBS12	hsa-miR-29a-3p	0.177878	0.000530235	0.0111067
BBS4	hsa-miR-29a-3p	0.193537	0.000156106	0.00416577
BCAP31	hsa-miR-29a-3p	-0.289049	1.08967e-08	1.57684e-06
BCAR4	hsa-miR-29a-3p	-0.168534	0.00103477	0.0188083
BCAS3	hsa-miR-29a-3p	-0.169542	0.000964263	0.017808
BCAT1	hsa-miR-29a-3p	-0.153179	0.00289079	0.041551
BCDIN3D	hsa-miR-29a-3p	0.204553	6.5348e-05	0.00204573
BCL2	hsa-miR-29a-3p	0.186152	0.000285288	0.00677713
BCL2L12	hsa-miR-29a-3p	-0.155718	0.00245398	0.0367678
BDH2	hsa-miR-29a-3p	0.221635	1.47563e-05	0.000595639
BDNF-AS1	hsa-miR-29a-3p	0.162603	0.00155488	0.0259455
BEGAIN	hsa-miR-29a-3p	0.260966	3.04518e-07	2.40379e-05
BEND5	hsa-miR-29a-3p	0.213838	2.95287e-05	0.00105863
BGLAP	hsa-miR-29a-3p	0.206233	5.67454e-05	0.00182805
BHLHE22	hsa-miR-29a-3p	0.198428	0.000108306	0.00309293
BHLHE41	hsa-miR-29a-3p	0.242639	2.01277e-06	0.000116198
BIRC5	hsa-miR-29a-3p	-0.30161	2.74392e-09	5.13921e-07
BK250D10.8	hsa-miR-29a-3p	-0.180547	0.000435394	0.0094948
BLM	hsa-miR-29a-3p	-0.285556	1.92508e-08	2.46234e-06
BLOC1S3	hsa-miR-29a-3p	-0.161121	0.00171792	0.0279857
BMP1	hsa-miR-29a-3p	-0.212905	3.20339e-05	0.00113081
BMX	hsa-miR-29a-3p	0.159244	0.00194688	0.030775
BNIP2	hsa-miR-29a-3p	0.176319	0.000594166	0.012147
BNIPL	hsa-miR-29a-3p	0.224654	1.1206e-05	0.000475652
BOLA2B	hsa-miR-29a-3p	-0.217957	2.05324e-05	0.000783295
BOLA3	hsa-miR-29a-3p	-0.257427	4.43439e-07	3.2809e-05
BOP1	hsa-miR-29a-3p	-0.253951	6.38075e-07	4.45069e-05
BRAP	hsa-miR-29a-3p	-0.256778	4.74767e-07	3.47348e-05
BRCA1	hsa-miR-29a-3p	-0.244587	1.65779e-06	9.86143e-05
BRCA2	hsa-miR-29a-3p	-0.269304	1.2298e-07	1.1189e-05
BRCC3	hsa-miR-29a-3p	-0.164701	0.00134836	0.0232327
BRD9	hsa-miR-29a-3p	-0.162539	0.00156171	0.0260265
BRI3BP	hsa-miR-29a-3p	-0.219742	1.66843e-05	0.000658067
BRIP1	hsa-miR-29a-3p	-0.378959	3.07338e-14	6.71565e-11
BRIX1	hsa-miR-29a-3p	-0.214491	2.78892e-05	0.00100742
BRWD3	hsa-miR-29a-3p	-0.19037	0.000200728	0.00513295
BTAF1	hsa-miR-29a-3p	0.22608	9.30954e-06	0.000408475
BTBD11	hsa-miR-29a-3p	0.16462	0.00135583	0.0233307
BTF3	hsa-miR-29a-3p	0.224792	1.04954e-05	0.000452188
BTF3P11	hsa-miR-29a-3p	0.232871	5.1995e-06	0.000251545
BTG1	hsa-miR-29a-3p	0.257145	4.56811e-07	3.36275e-05
BTG2	hsa-miR-29a-3p	0.233501	4.89652e-06	0.000239986
BTN2A3	hsa-miR-29a-3p	-0.180462	0.000438149	0.00954378
BTRC	hsa-miR-29a-3p	0.226122	9.78901e-06	0.000426095
BUB1	hsa-miR-29a-3p	-0.305282	1.72835e-09	3.52407e-07
BUB1B	hsa-miR-29a-3p	-0.322585	1.79549e-10	5.72749e-08
BYSL	hsa-miR-29a-3p	-0.170916	0.000875334	0.0164958
BZRAP1	hsa-miR-29a-3p	0.15097	0.00329873	0.0457246
C10orf26	hsa-miR-29a-3p	0.232695	4.97256e-06	0.00024301
C10orf32	hsa-miR-29a-3p	0.309114	8.63403e-10	1.97208e-07
C10orf44	hsa-miR-29a-3p	-0.156558	0.00232328	0.0352828
C10orf88	hsa-miR-29a-3p	0.176364	0.000581702	0.0119593
C10orf92	hsa-miR-29a-3p	0.172078	0.000806139	0.0154653
C11orf46	hsa-miR-29a-3p	0.21786	1.97771e-05	0.000759268
C11orf54	hsa-miR-29a-3p	0.174381	0.000683637	0.0135493
C11orf58	hsa-miR-29a-3p	0.213241	3.1109e-05	0.00110501
C11orf80	hsa-miR-29a-3p	-0.182409	0.000371019	0.00834926
C11orf82	hsa-miR-29a-3p	-0.224202	1.16803e-05	0.000491844
C11orf84	hsa-miR-29a-3p	-0.154512	0.00265338	0.0390475
C12orf11	hsa-miR-29a-3p	-0.166183	0.00121797	0.021457
C12orf26	hsa-miR-29a-3p	0.216866	2.16217e-05	0.000815812
C12orf29	hsa-miR-29a-3p	0.204219	6.71963e-05	0.00209001
C12orf32	hsa-miR-29a-3p	-0.159609	0.00190025	0.0302091
C12orf33	hsa-miR-29a-3p	0.16489	0.00133106	0.023035
C12orf35	hsa-miR-29a-3p	0.168279	0.00105334	0.0190639
C12orf48	hsa-miR-29a-3p	-0.283728	2.38552e-08	2.92569e-06
C12orf57	hsa-miR-29a-3p	0.21264	3.14497e-05	0.00111437
C12orf67	hsa-miR-29a-3p	-0.18544	0.000294512	0.00695843
C13orf27	hsa-miR-29a-3p	-0.204748	6.4288e-05	0.00202123
C13orf31	hsa-miR-29a-3p	-0.159777	0.00187924	0.0299695
C13orf34	hsa-miR-29a-3p	-0.22127	1.52518e-05	0.000612059
C14orf101	hsa-miR-29a-3p	0.162773	0.00153721	0.0257293
C14orf129	hsa-miR-29a-3p	0.149871	0.00356589	0.0483613
C14orf132	hsa-miR-29a-3p	0.234253	4.55701e-06	0.000226099
C14orf45	hsa-miR-29a-3p	0.185056	0.00031015	0.00724686
C14orf80	hsa-miR-29a-3p	-0.18565	0.000296426	0.0069923
C15orf23	hsa-miR-29a-3p	-0.248593	1.10686e-06	7.05473e-05
C15orf33	hsa-miR-29a-3p	0.164573	0.00136019	0.0233905
C15orf42	hsa-miR-29a-3p	-0.295331	5.03056e-09	8.38038e-07
C16orf45	hsa-miR-29a-3p	0.181133	0.000408427	0.00901139
C16orf57	hsa-miR-29a-3p	-0.188529	0.000231886	0.00576663
C16orf59	hsa-miR-29a-3p	-0.292046	8.88223e-09	1.34161e-06
C16orf61	hsa-miR-29a-3p	-0.197894	0.000109744	0.00312256
C16orf80	hsa-miR-29a-3p	-0.153671	0.00277494	0.0403563
C16orf87	hsa-miR-29a-3p	-0.287594	1.51307e-08	2.02846e-06
C16orf89	hsa-miR-29a-3p	0.210263	4.02573e-05	0.00137376
C16orf95	hsa-miR-29a-3p	-0.224812	1.10445e-05	0.000470434
C17orf108	hsa-miR-29a-3p	0.159051	0.00197198	0.0311042
C17orf48	hsa-miR-29a-3p	0.202389	7.56869e-05	0.00230517
C17orf59	hsa-miR-29a-3p	0.151459	0.00322561	0.0450466
C17orf70	hsa-miR-29a-3p	-0.163953	0.00141893	0.0241958
C17orf80	hsa-miR-29a-3p	-0.250741	8.88863e-07	5.88859e-05
C17orf89	hsa-miR-29a-3p	-0.172058	0.000807257	0.0154777
C18orf54	hsa-miR-29a-3p	-0.229677	7.03105e-06	0.000323898
C18orf56	hsa-miR-29a-3p	-0.192508	0.000174058	0.00456492
C19orf23	hsa-miR-29a-3p	-0.151253	0.00326801	0.0454306
C19orf28	hsa-miR-29a-3p	-0.159572	0.00190498	0.030264
C19orf39	hsa-miR-29a-3p	0.171999	0.000797792	0.0153366
C19orf47	hsa-miR-29a-3p	-0.197828	0.000110341	0.00313735
C19orf56	hsa-miR-29a-3p	0.182984	0.000355195	0.00806375
C1QC	hsa-miR-29a-3p	-0.152263	0.0030649	0.0433798
C1RL	hsa-miR-29a-3p	0.159507	0.00191324	0.0303581
C1orf101	hsa-miR-29a-3p	0.185487	0.000293435	0.00693924
C1orf124	hsa-miR-29a-3p	-0.187021	0.000266886	0.00644389
C1orf135	hsa-miR-29a-3p	-0.215496	2.55322e-05	0.000938707
C1orf21	hsa-miR-29a-3p	0.168208	0.00105851	0.0191311
C1orf52	hsa-miR-29a-3p	-0.171874	0.000817916	0.0156439
C1orf56	hsa-miR-29a-3p	0.188497	0.000238167	0.00589486
C1orf64	hsa-miR-29a-3p	0.175599	0.00062608	0.0126515
C20orf103	hsa-miR-29a-3p	0.177734	0.000535853	0.0111922
C20orf141	hsa-miR-29a-3p	0.155603	0.00244798	0.036713
C20orf20	hsa-miR-29a-3p	-0.236845	3.55099e-06	0.000184378
C20orf24	hsa-miR-29a-3p	-0.179828	0.00045033	0.00974964
C20orf26	hsa-miR-29a-3p	0.154119	0.00272144	0.0398211
C20orf4	hsa-miR-29a-3p	-0.16842	0.00104303	0.0189191
C20orf43	hsa-miR-29a-3p	-0.16374	0.00143963	0.0244393
C20orf46	hsa-miR-29a-3p	-0.152321	0.00305359	0.0432823
C21orf33	hsa-miR-29a-3p	-0.171865	0.00081841	0.0156503
C21orf49	hsa-miR-29a-3p	0.149982	0.00354103	0.0481337
C21orf58	hsa-miR-29a-3p	-0.282313	2.81334e-08	3.33194e-06
C22orf29	hsa-miR-29a-3p	0.202318	7.87127e-05	0.0023822
C2orf28	hsa-miR-29a-3p	0.154636	0.00260687	0.0385318
C2orf40	hsa-miR-29a-3p	0.192104	0.000179686	0.0046928
C2orf48	hsa-miR-29a-3p	-0.208597	4.6432e-05	0.00154938
C2orf50	hsa-miR-29a-3p	-0.162407	0.00157564	0.0261855
C2orf67	hsa-miR-29a-3p	-0.188503	0.000238068	0.00589352
C2orf73	hsa-miR-29a-3p	0.237461	3.34533e-06	0.000175507
C2orf90	hsa-miR-29a-3p	-0.214093	2.76703e-05	0.00100186
C3orf15	hsa-miR-29a-3p	0.172476	0.000783593	0.0151101
C3orf17	hsa-miR-29a-3p	0.220171	1.68403e-05	0.00066342
C3orf18	hsa-miR-29a-3p	0.170893	0.000876748	0.0165154
C3orf63	hsa-miR-29a-3p	0.249069	1.0545e-06	6.75713e-05
C4B	hsa-miR-29a-3p	0.212265	3.25007e-05	0.00114421
C4orf19	hsa-miR-29a-3p	-0.183718	0.000343277	0.00784892
C4orf21	hsa-miR-29a-3p	-0.159078	0.00196841	0.0310667
C4orf3	hsa-miR-29a-3p	0.149705	0.00360325	0.0486771
C4orf46	hsa-miR-29a-3p	-0.184405	0.000325895	0.00753503
C4orf49	hsa-miR-29a-3p	0.171603	0.000833764	0.0158652
C5AR1	hsa-miR-29a-3p	-0.211721	3.54983e-05	0.00123449
C5orf15	hsa-miR-29a-3p	0.196916	0.00012242	0.00340974
C5orf34	hsa-miR-29a-3p	-0.171144	0.000861374	0.0162936
C5orf41	hsa-miR-29a-3p	0.304587	1.88732e-09	3.77769e-07
C5orf43	hsa-miR-29a-3p	-0.205169	5.99014e-05	0.00191379
C5orf45	hsa-miR-29a-3p	0.151731	0.00317056	0.0444482
C5orf46	hsa-miR-29a-3p	-0.166477	0.00119354	0.0210805
C5orf53	hsa-miR-29a-3p	0.25051	8.36509e-07	5.60692e-05
C5orf58	hsa-miR-29a-3p	-0.245552	1.50509e-06	9.08124e-05
C6orf106	hsa-miR-29a-3p	-0.222367	1.38086e-05	0.000565216
C6orf120	hsa-miR-29a-3p	0.243792	1.79473e-06	0.000105485
C6orf136	hsa-miR-29a-3p	-0.205566	6.00246e-05	0.00191614
C6orf155	hsa-miR-29a-3p	0.199155	0.000102083	0.0029525
C6orf176	hsa-miR-29a-3p	0.173436	0.000731661	0.0143044
C6orf47	hsa-miR-29a-3p	-0.175755	0.000619005	0.0125317
C6orf48	hsa-miR-29a-3p	0.198268	0.000109725	0.00312256
C6orf97	hsa-miR-29a-3p	0.158777	0.00200811	0.031538
C7	hsa-miR-29a-3p	0.19394	0.000155379	0.00414889
C7orf34	hsa-miR-29a-3p	-0.176418	0.000589902	0.0120881
C7orf42	hsa-miR-29a-3p	0.22443	1.14383e-05	0.000483752
C7orf59	hsa-miR-29a-3p	0.205305	5.92152e-05	0.00189723
C7orf63	hsa-miR-29a-3p	0.189947	0.000212804	0.00537674
C7orf68	hsa-miR-29a-3p	-0.194304	0.000150942	0.00404691
C8B	hsa-miR-29a-3p	0.162215	0.00159621	0.0264434
C8G	hsa-miR-29a-3p	-0.152738	0.00297349	0.0424804
C8ORFK29	hsa-miR-29a-3p	-0.153577	0.00281787	0.040822
C8orf39	hsa-miR-29a-3p	-0.220651	1.61289e-05	0.00063987
C8orf4	hsa-miR-29a-3p	0.20394	6.87832e-05	0.00212988
C8orf44-SGK3	hsa-miR-29a-3p	0.18244	0.000377955	0.00847191
C8orf51	hsa-miR-29a-3p	-0.156604	0.00231629	0.0352052
C8orf55	hsa-miR-29a-3p	-0.190012	0.000211722	0.00535869
C8orf67	hsa-miR-29a-3p	-0.19042	0.00020509	0.00522512
C8orf84	hsa-miR-29a-3p	0.182669	0.000371531	0.00835362
C9orf100	hsa-miR-29a-3p	-0.237438	3.35275e-06	0.000175826
C9orf117	hsa-miR-29a-3p	0.173442	0.000731309	0.0142996
C9orf140	hsa-miR-29a-3p	-0.266921	1.59861e-07	1.38983e-05
C9orf152	hsa-miR-29a-3p	0.192935	0.000168279	0.00443554
C9orf156	hsa-miR-29a-3p	0.189303	0.000223732	0.00559889
C9orf23	hsa-miR-29a-3p	0.152838	0.00292772	0.0419729
C9orf25	hsa-miR-29a-3p	-0.161572	0.00166676	0.0273393
C9orf30	hsa-miR-29a-3p	-0.152679	0.00298474	0.0425901
C9orf40	hsa-miR-29a-3p	-0.187823	0.000250908	0.00614411
C9orf41	hsa-miR-29a-3p	-0.173857	0.000709875	0.0139596
C9orf5	hsa-miR-29a-3p	0.157331	0.00220863	0.033879
C9orf50	hsa-miR-29a-3p	0.163254	0.00148795	0.0250873
C9orf68	hsa-miR-29a-3p	0.210044	4.10206e-05	0.00139622
C9orf82	hsa-miR-29a-3p	0.246486	1.26638e-06	7.8259e-05
C9orf86	hsa-miR-29a-3p	-0.164619	0.00133839	0.0231309
CA11	hsa-miR-29a-3p	0.190084	0.000210541	0.00533808
CABLES2	hsa-miR-29a-3p	-0.187716	0.000252988	0.00618235
CABP2	hsa-miR-29a-3p	0.166651	0.00116313	0.0206296
CABP5	hsa-miR-29a-3p	-0.155595	0.00247373	0.0370102
CACNA1D	hsa-miR-29a-3p	0.187468	0.000251832	0.00616213
CACNA1G	hsa-miR-29a-3p	0.258431	3.98814e-07	3.00578e-05
CACYBP	hsa-miR-29a-3p	-0.25835	4.02222e-07	3.0272e-05
CAD	hsa-miR-29a-3p	-0.190559	0.000202861	0.00517749
CALCOCO1	hsa-miR-29a-3p	0.200435	9.19327e-05	0.00271646
CALHM2	hsa-miR-29a-3p	0.226675	9.301e-06	0.000408402
CALU	hsa-miR-29a-3p	-0.176212	0.000598838	0.0122158
CAMK2N1	hsa-miR-29a-3p	0.163427	0.00147053	0.024848
CAMKMT	hsa-miR-29a-3p	-0.212951	3.19055e-05	0.00112719
CAND1	hsa-miR-29a-3p	-0.162672	0.00154767	0.0258549
CAPN13	hsa-miR-29a-3p	0.170843	0.000879904	0.01657
CAPN8	hsa-miR-29a-3p	0.182275	0.000382666	0.00856255
CARHSP1	hsa-miR-29a-3p	-0.175282	0.00064061	0.0128816
CARM1	hsa-miR-29a-3p	-0.149662	0.00361303	0.0487536
CASC1	hsa-miR-29a-3p	0.201086	8.71435e-05	0.00259507
CASC4	hsa-miR-29a-3p	0.18034	0.000442155	0.00961639
CASC5	hsa-miR-29a-3p	-0.382406	1.59025e-14	3.84026e-11
CASD1	hsa-miR-29a-3p	0.167196	0.00113566	0.0202189
CASP2	hsa-miR-29a-3p	-0.209108	4.44471e-05	0.00149456
CASP9	hsa-miR-29a-3p	0.177647	0.0005294	0.0110945
CASQ1	hsa-miR-29a-3p	0.158315	0.00207026	0.0323085
CBR4	hsa-miR-29a-3p	0.190643	0.000201543	0.00515078
CBX1	hsa-miR-29a-3p	-0.151705	0.0031758	0.0445026
CBX2	hsa-miR-29a-3p	-0.188831	0.00023208	0.00577035
CBX5	hsa-miR-29a-3p	-0.168314	0.00105073	0.0190298
CBX7	hsa-miR-29a-3p	0.275327	6.26984e-08	6.40441e-06
CC2D1B	hsa-miR-29a-3p	-0.202598	7.69104e-05	0.00233683
CCBL2	hsa-miR-29a-3p	0.174298	0.000687738	0.0136224
CCDC12	hsa-miR-29a-3p	0.16765	0.00108492	0.0195437
CCDC124	hsa-miR-29a-3p	-0.170803	0.000868844	0.0163947
CCDC130	hsa-miR-29a-3p	0.155991	0.00238667	0.0360326
CCDC134	hsa-miR-29a-3p	-0.210881	3.81724e-05	0.00131149
CCDC135	hsa-miR-29a-3p	0.177629	0.000539992	0.0112681
CCDC137	hsa-miR-29a-3p	-0.240473	2.49268e-06	0.000137544
CCDC146	hsa-miR-29a-3p	0.209719	4.21823e-05	0.00143014
CCDC150	hsa-miR-29a-3p	-0.262861	2.48468e-07	2.02585e-05
CCDC158	hsa-miR-29a-3p	0.188188	0.000243929	0.00601139
CCDC160	hsa-miR-29a-3p	0.166858	0.00116249	0.0206237
CCDC167	hsa-miR-29a-3p	-0.193542	0.000160376	0.00426409
CCDC18	hsa-miR-29a-3p	-0.280234	3.57916e-08	4.08397e-06
CCDC25	hsa-miR-29a-3p	0.172894	0.000760548	0.0147613
CCDC28A	hsa-miR-29a-3p	0.24972	9.07958e-07	5.96985e-05
CCDC30	hsa-miR-29a-3p	0.190559	0.000202864	0.00517749
CCDC47	hsa-miR-29a-3p	-0.17593	0.00061121	0.0124122
CCDC48	hsa-miR-29a-3p	0.177274	0.000554209	0.0114954
CCDC75	hsa-miR-29a-3p	-0.181665	0.000400563	0.00887398
CCDC8	hsa-miR-29a-3p	0.207216	5.22163e-05	0.0017055
CCDC84	hsa-miR-29a-3p	0.173402	0.000733412	0.0143322
CCDC9	hsa-miR-29a-3p	-0.18111	0.000409138	0.00901964
CCDC90A	hsa-miR-29a-3p	-0.254089	6.29002e-07	4.40288e-05
CCDC90B	hsa-miR-29a-3p	0.164489	0.00136803	0.0235068
CCDC99	hsa-miR-29a-3p	-0.268778	1.30346e-07	1.17451e-05
CCHCR1	hsa-miR-29a-3p	-0.164543	0.00136296	0.0234319
CCIN	hsa-miR-29a-3p	-0.163015	0.00149348	0.0251677
CCKBR	hsa-miR-29a-3p	-0.160113	0.0018376	0.0294578
CCL14	hsa-miR-29a-3p	0.163831	0.00143074	0.0243356
CCL21	hsa-miR-29a-3p	0.162069	0.001612	0.0266141
CCL27	hsa-miR-29a-3p	0.169858	0.000943116	0.0174768
CCNA2	hsa-miR-29a-3p	-0.350713	3.2394e-12	2.35947e-09
CCNB1	hsa-miR-29a-3p	-0.258688	3.88083e-07	2.94037e-05
CCNB2	hsa-miR-29a-3p	-0.327288	9.45741e-11	3.39705e-08
CCND2	hsa-miR-29a-3p	0.173606	0.00072279	0.0141626
CCNDBP1	hsa-miR-29a-3p	0.221532	1.48939e-05	0.000599902
CCNE1	hsa-miR-29a-3p	-0.277849	4.12732e-08	4.5741e-06
CCNE2	hsa-miR-29a-3p	-0.269614	1.18844e-07	1.09035e-05
CCNF	hsa-miR-29a-3p	-0.204526	6.54927e-05	0.00204928
CCNG1	hsa-miR-29a-3p	0.164879	0.00133206	0.0230428
CCNG2	hsa-miR-29a-3p	0.156208	0.00237702	0.0359034
CCNI	hsa-miR-29a-3p	0.2082	4.62471e-05	0.00154631
CCNO	hsa-miR-29a-3p	0.162468	0.00156922	0.0261084
CCNYL1	hsa-miR-29a-3p	-0.221241	1.45566e-05	0.000588665
CCR1	hsa-miR-29a-3p	-0.156532	0.00230358	0.0350444
CCR6	hsa-miR-29a-3p	0.168268	0.00105411	0.0190726
CCT6A	hsa-miR-29a-3p	-0.196727	0.000120705	0.00337063
CCT6B	hsa-miR-29a-3p	0.162971	0.00151676	0.0254552
CD1E	hsa-miR-29a-3p	0.153954	0.00272467	0.0398461
CD3EAP	hsa-miR-29a-3p	-0.228669	7.7272e-06	0.00034958
CD44	hsa-miR-29a-3p	0.153078	0.00288294	0.0414715
CD68	hsa-miR-29a-3p	-0.152109	0.00309517	0.0436997
CD9	hsa-miR-29a-3p	0.15222	0.00304603	0.0432014
CD99P1	hsa-miR-29a-3p	-0.162109	0.0016076	0.0265683
CDC20	hsa-miR-29a-3p	-0.279407	3.93671e-08	4.39256e-06
CDC25A	hsa-miR-29a-3p	-0.266589	1.65766e-07	1.43262e-05
CDC25B	hsa-miR-29a-3p	-0.198799	0.000105093	0.00301693
CDC25C	hsa-miR-29a-3p	-0.316539	4.02694e-10	1.07966e-07
CDC26	hsa-miR-29a-3p	0.155011	0.00254419	0.0378033
CDC27	hsa-miR-29a-3p	-0.220938	1.57163e-05	0.00062662
CDC40	hsa-miR-29a-3p	0.149857	0.003569	0.0483885
CDC42BPG	hsa-miR-29a-3p	-0.152952	0.00293316	0.0420322
CDC42SE1	hsa-miR-29a-3p	0.157204	0.00222709	0.0341224
CDC42SE2	hsa-miR-29a-3p	0.187597	0.000249326	0.00611537
CDC45	hsa-miR-29a-3p	-0.31446	5.29469e-10	1.33493e-07
CDC5L	hsa-miR-29a-3p	-0.182612	0.000373117	0.00838064
CDC7	hsa-miR-29a-3p	-0.241328	2.29161e-06	0.000128525
CDCA2	hsa-miR-29a-3p	-0.301736	2.7013e-09	5.08116e-07
CDCA3	hsa-miR-29a-3p	-0.353678	2.06244e-12	1.6795e-09
CDCA4	hsa-miR-29a-3p	-0.170605	0.000894777	0.0167983
CDCA5	hsa-miR-29a-3p	-0.314215	5.46745e-10	1.37058e-07
CDCA7	hsa-miR-29a-3p	-0.175287	0.000640382	0.012879
CDCA8	hsa-miR-29a-3p	-0.297249	4.71267e-09	8.03458e-07
CDH24	hsa-miR-29a-3p	-0.205137	6.00635e-05	0.00191665
CDH9	hsa-miR-29a-3p	-0.158533	0.00201859	0.0316435
CDK1	hsa-miR-29a-3p	-0.310773	8.55676e-10	1.95784e-07
CDK16	hsa-miR-29a-3p	-0.19851	0.000104351	0.00300089
CDK2	hsa-miR-29a-3p	-0.236722	3.59348e-06	0.00018629
CDK2AP1	hsa-miR-29a-3p	-0.14995	0.00354806	0.0481844
CDK5RAP1	hsa-miR-29a-3p	-0.172638	0.000774598	0.0149852
CDK8	hsa-miR-29a-3p	-0.166876	0.00116108	0.0206016
CDKAL1	hsa-miR-29a-3p	-0.165085	0.00131337	0.0228067
CDKN1B	hsa-miR-29a-3p	0.16979	0.000947639	0.0175457
CDKN1C	hsa-miR-29a-3p	0.153732	0.00279	0.0405302
CDKN2AIP	hsa-miR-29a-3p	0.188122	0.000239362	0.00591885
CDKN2D	hsa-miR-29a-3p	-0.200822	8.90558e-05	0.00264397
CDKN3	hsa-miR-29a-3p	-0.276665	5.38686e-08	5.67725e-06
CDO1	hsa-miR-29a-3p	0.149087	0.00374549	0.0499397
CDRT3	hsa-miR-29a-3p	-0.186632	0.000274981	0.00658598
CDT1	hsa-miR-29a-3p	-0.286344	1.75429e-08	2.28399e-06
CEACAM20	hsa-miR-29a-3p	-0.239603	2.71491e-06	0.000147571
CEBPG	hsa-miR-29a-3p	-0.173966	0.000704337	0.0138747
CENPA	hsa-miR-29a-3p	-0.369257	1.7007e-13	2.59147e-10
CENPE	hsa-miR-29a-3p	-0.309539	1.0034e-09	2.23348e-07
CENPF	hsa-miR-29a-3p	-0.315667	4.51798e-10	1.17527e-07
CENPI	hsa-miR-29a-3p	-0.374855	6.47243e-14	1.17858e-10
CENPK	hsa-miR-29a-3p	-0.266229	1.72428e-07	1.47465e-05
CENPL	hsa-miR-29a-3p	-0.250807	8.82817e-07	5.85446e-05
CENPM	hsa-miR-29a-3p	-0.31978	2.61778e-10	7.67799e-08
CENPN	hsa-miR-29a-3p	-0.305132	1.76158e-09	3.57513e-07
CENPO	hsa-miR-29a-3p	-0.35426	1.88628e-12	1.58527e-09
CENPQ	hsa-miR-29a-3p	-0.214646	2.75122e-05	0.000998183
CENPW	hsa-miR-29a-3p	-0.236609	3.63308e-06	0.000188194
CEP104	hsa-miR-29a-3p	-0.160823	0.00175254	0.0283771
CEP152	hsa-miR-29a-3p	-0.243121	1.91868e-06	0.000111404
CEP250	hsa-miR-29a-3p	-0.280207	3.59036e-08	4.08609e-06
CEP55	hsa-miR-29a-3p	-0.355756	1.49716e-12	1.33529e-09
CERS4	hsa-miR-29a-3p	0.154339	0.00268306	0.0394047
CFHR4	hsa-miR-29a-3p	-0.199248	9.82128e-05	0.00286331
CFL1	hsa-miR-29a-3p	-0.225186	1.06715e-05	0.000458119
CGGBP1	hsa-miR-29a-3p	0.203514	7.12713e-05	0.00219345
CGNL1	hsa-miR-29a-3p	0.21129	3.6848e-05	0.00127265
CGRRF1	hsa-miR-29a-3p	0.198367	0.00010885	0.00310439
CH25H	hsa-miR-29a-3p	0.210698	3.87799e-05	0.00132992
CHAC2	hsa-miR-29a-3p	-0.189734	0.000216362	0.00544461
CHAF1A	hsa-miR-29a-3p	-0.256634	4.8202e-07	3.50309e-05
CHAF1B	hsa-miR-29a-3p	-0.223677	1.22544e-05	0.0005115
CHD7	hsa-miR-29a-3p	-0.209688	4.06774e-05	0.00138593
CHDH	hsa-miR-29a-3p	0.192284	0.000177159	0.00463327
CHEK1	hsa-miR-29a-3p	-0.301286	2.85731e-09	5.30609e-07
CHEK2	hsa-miR-29a-3p	-0.198556	0.000107184	0.00306421
CHFR	hsa-miR-29a-3p	-0.17503	0.000652364	0.0130678
CHGA	hsa-miR-29a-3p	0.20312	7.36478e-05	0.00225231
CHGB	hsa-miR-29a-3p	0.222208	1.40091e-05	0.000571815
CHIC1	hsa-miR-29a-3p	0.186741	0.000272694	0.00654437
CHMP1A	hsa-miR-29a-3p	-0.286785	1.66522e-08	2.19638e-06
CHMP1B	hsa-miR-29a-3p	0.192067	0.000180219	0.00470349
CHRD	hsa-miR-29a-3p	0.182073	0.000388512	0.00866411
CHST13	hsa-miR-29a-3p	-0.1599	0.00186385	0.0297822
CHST15	hsa-miR-29a-3p	0.160787	0.00175678	0.028428
CHTF18	hsa-miR-29a-3p	-0.224434	1.1435e-05	0.000483752
CIAPIN1	hsa-miR-29a-3p	-0.163885	0.00142545	0.0242614
CILP	hsa-miR-29a-3p	0.181447	0.000407154	0.00898718
CILP2	hsa-miR-29a-3p	0.155404	0.00247983	0.0370889
CIRBP	hsa-miR-29a-3p	0.214583	2.76655e-05	0.00100186
CIRH1A	hsa-miR-29a-3p	-0.190687	0.000200848	0.00513403
CIT	hsa-miR-29a-3p	-0.280112	3.62961e-08	4.1236e-06
CITED1	hsa-miR-29a-3p	0.164742	0.00134452	0.0231966
CIZ1	hsa-miR-29a-3p	-0.171311	0.000851204	0.0161385
CKAP2	hsa-miR-29a-3p	-0.200085	9.46065e-05	0.00277871
CKAP2L	hsa-miR-29a-3p	-0.315092	4.87334e-10	1.25034e-07
CKS1B	hsa-miR-29a-3p	-0.16118	0.00171123	0.027901
CKS2	hsa-miR-29a-3p	-0.268452	1.35113e-07	1.20669e-05
CLASP1	hsa-miR-29a-3p	-0.189776	0.000215646	0.0054318
CLCN5	hsa-miR-29a-3p	-0.290808	1.03102e-08	1.51032e-06
CLDN11	hsa-miR-29a-3p	0.270236	1.10926e-07	1.02851e-05
CLDN8	hsa-miR-29a-3p	0.155208	0.00253647	0.0377294
CLDND1	hsa-miR-29a-3p	0.211941	3.34357e-05	0.00117053
CLEC9A	hsa-miR-29a-3p	0.227645	8.50096e-06	0.000379243
CLIC6	hsa-miR-29a-3p	0.182449	0.000377727	0.00846823
CLK1	hsa-miR-29a-3p	0.224975	1.08809e-05	0.000464964
CLK4	hsa-miR-29a-3p	0.274554	6.84243e-08	6.89534e-06
CLMN	hsa-miR-29a-3p	0.175851	0.000614746	0.0124686
CLN5	hsa-miR-29a-3p	0.21809	2.02901e-05	0.00077539
CLN6	hsa-miR-29a-3p	-0.184017	0.000335597	0.00771367
CLOCK	hsa-miR-29a-3p	-0.189551	0.000219467	0.00550476
CLPB	hsa-miR-29a-3p	-0.335728	2.19791e-11	1.09151e-08
CLSPN	hsa-miR-29a-3p	-0.32736	9.36523e-11	3.38247e-08
CLTB	hsa-miR-29a-3p	-0.211384	3.65497e-05	0.00126435
CLTC	hsa-miR-29a-3p	-0.195704	0.000134957	0.0036917
CLUL1	hsa-miR-29a-3p	0.155476	0.00249286	0.0372413
CMTM1	hsa-miR-29a-3p	-0.177146	0.000559422	0.0115848
CMYA5	hsa-miR-29a-3p	0.184611	0.000320818	0.00744709
CNBP	hsa-miR-29a-3p	0.17858	0.000503588	0.010661
CNDP2	hsa-miR-29a-3p	0.190518	0.000198398	0.00508824
CNN1	hsa-miR-29a-3p	0.229199	7.35316e-06	0.00033567
CNOT1	hsa-miR-29a-3p	-0.283648	2.08636e-08	2.62006e-06
CNOT8	hsa-miR-29a-3p	0.25016	8.6746e-07	5.7807e-05
CNTF	hsa-miR-29a-3p	-0.17208	0.000806024	0.0154653
COA5	hsa-miR-29a-3p	0.189207	0.000225416	0.0056303
COCH	hsa-miR-29a-3p	-0.189914	0.000213344	0.00538726
COG1	hsa-miR-29a-3p	-0.180441	0.000430199	0.00940052
COG4	hsa-miR-29a-3p	-0.232431	5.42171e-06	0.000260564
COG6	hsa-miR-29a-3p	0.158223	0.00208281	0.0324473
COL11A2	hsa-miR-29a-3p	-0.192007	0.000181064	0.0047181
COL14A1	hsa-miR-29a-3p	0.286825	1.6573e-08	2.18981e-06
COL16A1	hsa-miR-29a-3p	0.167757	0.00109229	0.0196441
COL17A1	hsa-miR-29a-3p	0.234516	4.4439e-06	0.000221025
COL4A1	hsa-miR-29a-3p	-0.23751	3.11339e-06	0.000165525
COL4A6	hsa-miR-29a-3p	0.152232	0.00307099	0.0434571
COL9A1	hsa-miR-29a-3p	-0.176254	0.000596988	0.0121838
COMMD6	hsa-miR-29a-3p	0.228484	7.86151e-06	0.000354921
COPG	hsa-miR-29a-3p	-0.160668	0.0017708	0.0286161
COPS4	hsa-miR-29a-3p	0.19646	0.000127001	0.00351156
COQ9	hsa-miR-29a-3p	-0.24719	1.17836e-06	7.37774e-05
CORO1C	hsa-miR-29a-3p	-0.172883	0.000761181	0.0147692
COX1	hsa-miR-29a-3p	-0.166313	0.00119071	0.0210383
COX2	hsa-miR-29a-3p	-0.268469	1.20399e-07	1.10077e-05
COX3	hsa-miR-29a-3p	-0.187673	0.000247853	0.00609205
COX4NB	hsa-miR-29a-3p	-0.208812	4.55851e-05	0.00152851
COX5B	hsa-miR-29a-3p	-0.154721	0.00259259	0.0383682
COX6A1	hsa-miR-29a-3p	-0.221285	1.44978e-05	0.000586649
COX6B1	hsa-miR-29a-3p	-0.259476	3.23598e-07	2.52533e-05
COX7A1	hsa-miR-29a-3p	0.149747	0.00359373	0.0486083
COX8A	hsa-miR-29a-3p	-0.151263	0.00326602	0.0454125
CPA3	hsa-miR-29a-3p	0.184755	0.00031734	0.00738203
CPA6	hsa-miR-29a-3p	-0.150643	0.00339668	0.0466748
CPD	hsa-miR-29a-3p	0.158952	0.00196319	0.0309917
CPE	hsa-miR-29a-3p	0.222356	1.38223e-05	0.000565603
CPEB1	hsa-miR-29a-3p	0.258574	3.92807e-07	2.96997e-05
CPEB3	hsa-miR-29a-3p	0.162384	0.00157807	0.0262143
CPLX3	hsa-miR-29a-3p	-0.181609	0.00040225	0.00890684
CPNE1	hsa-miR-29a-3p	-0.194384	0.000149981	0.00402687
CPNE2	hsa-miR-29a-3p	-0.1893	0.000223798	0.00559948
CPS1-IT1	hsa-miR-29a-3p	0.188433	0.000239346	0.00591885
CPSF3	hsa-miR-29a-3p	-0.185057	0.000310134	0.00724686
CPXM2	hsa-miR-29a-3p	0.173685	0.000718727	0.0140956
CRBN	hsa-miR-29a-3p	0.212604	3.15476e-05	0.00111665
CREB1	hsa-miR-29a-3p	0.168809	0.00101508	0.018525
CREBBP	hsa-miR-29a-3p	0.212682	3.13334e-05	0.00111087
CREBL2	hsa-miR-29a-3p	0.214866	2.69872e-05	0.000982557
CRISPLD1	hsa-miR-29a-3p	0.15249	0.00302102	0.0429391
CROCC	hsa-miR-29a-3p	0.149304	0.00369496	0.0494924
CROCCP2	hsa-miR-29a-3p	0.157181	0.00223053	0.034167
CRTAC1	hsa-miR-29a-3p	0.1675	0.00111191	0.0198952
CRY2	hsa-miR-29a-3p	0.259269	3.64903e-07	2.79282e-05
CSE1L	hsa-miR-29a-3p	-0.229112	7.41322e-06	0.000337823
CSMD1	hsa-miR-29a-3p	0.151237	0.00327144	0.0454735
CSMD3	hsa-miR-29a-3p	-0.19406	0.000153902	0.00411701
CSNK1D	hsa-miR-29a-3p	-0.191718	0.000185236	0.0048071
CSNK2A1	hsa-miR-29a-3p	-0.252502	7.41433e-07	5.05493e-05
CSTB	hsa-miR-29a-3p	-0.187244	0.000256257	0.00624132
CSTF2T	hsa-miR-29a-3p	0.204963	6.31398e-05	0.00199326
CTBP1	hsa-miR-29a-3p	-0.182894	0.000365283	0.00825276
CTDSP1	hsa-miR-29a-3p	0.156578	0.00232019	0.03524
CTDSPL	hsa-miR-29a-3p	0.199555	9.88064e-05	0.00287741
CTDSPL2	hsa-miR-29a-3p	0.214897	2.57695e-05	0.000946102
CTNNB1	hsa-miR-29a-3p	0.149587	0.00362988	0.0488879
CTNNBL1	hsa-miR-29a-3p	-0.236275	3.75211e-06	0.00019329
CTPS	hsa-miR-29a-3p	-0.23724	3.4176e-06	0.000178584
CTR9	hsa-miR-29a-3p	0.151073	0.00330548	0.0457767
CTSA	hsa-miR-29a-3p	-0.190692	0.000200767	0.00513296
CTSF	hsa-miR-29a-3p	0.244107	1.73929e-06	0.000102624
CTSG	hsa-miR-29a-3p	0.160305	0.00181427	0.0291533
CTSL2	hsa-miR-29a-3p	-0.210284	4.01861e-05	0.00137204
CTSO	hsa-miR-29a-3p	0.220285	1.66684e-05	0.000657638
CTSZ	hsa-miR-29a-3p	-0.155399	0.00250539	0.0373731
CTTNBP2	hsa-miR-29a-3p	0.154505	0.00265449	0.0390534
CTU1	hsa-miR-29a-3p	-0.154771	0.00260926	0.0385584
CUEDC1	hsa-miR-29a-3p	-0.204662	6.47552e-05	0.00203105
CUL3	hsa-miR-29a-3p	0.177566	0.000542504	0.0113068
CUL5	hsa-miR-29a-3p	0.2997	3.4813e-09	6.2609e-07
CWF19L2	hsa-miR-29a-3p	0.205955	5.80875e-05	0.00186429
CX3CR1	hsa-miR-29a-3p	0.24186	2.0222e-06	0.000116537
CXCL14	hsa-miR-29a-3p	0.174947	0.000645038	0.0129526
CXorf26	hsa-miR-29a-3p	-0.214445	2.80011e-05	0.00101105
CXorf56	hsa-miR-29a-3p	-0.199989	9.53541e-05	0.00279711
CYB561D1	hsa-miR-29a-3p	0.157864	0.00211006	0.032758
CYBRD1	hsa-miR-29a-3p	0.298429	4.07485e-09	7.11369e-07
CYFIP2	hsa-miR-29a-3p	0.160497	0.00179113	0.0288377
CYGB	hsa-miR-29a-3p	-0.207184	5.04598e-05	0.00165953
CYP1A2	hsa-miR-29a-3p	-0.180736	0.000420778	0.00923289
CYP20A1	hsa-miR-29a-3p	0.192036	0.000180649	0.00471062
CYP26A1	hsa-miR-29a-3p	0.204897	6.34929e-05	0.00200104
CYP2C8	hsa-miR-29a-3p	0.162896	0.00152443	0.0255611
CYP2W1	hsa-miR-29a-3p	0.198698	0.000102752	0.00296707
CYP3A4	hsa-miR-29a-3p	-0.176779	0.000574591	0.0118354
CYP4F11	hsa-miR-29a-3p	0.156338	0.0023569	0.0356612
CYP4F22	hsa-miR-29a-3p	0.236908	3.52957e-06	0.000183485
CYP4V2	hsa-miR-29a-3p	0.159053	0.00197174	0.0311042
CYP4X1	hsa-miR-29a-3p	0.237904	3.20445e-06	0.000169815
CYP4Z1	hsa-miR-29a-3p	0.161681	0.00165462	0.0271945
CYTB	hsa-miR-29a-3p	-0.224022	1.12717e-05	0.000477785
CYTL1	hsa-miR-29a-3p	0.233845	4.73864e-06	0.000233558
D2HGDH	hsa-miR-29a-3p	0.15185	0.00314656	0.0442037
D4S234E	hsa-miR-29a-3p	0.158386	0.00206053	0.0321834
DAAM1	hsa-miR-29a-3p	-0.203395	7.19766e-05	0.00220893
DACT3	hsa-miR-29a-3p	0.168832	0.000998668	0.0182967
DALRD3	hsa-miR-29a-3p	0.18582	0.000286029	0.00679123
DAPK1	hsa-miR-29a-3p	-0.197373	0.000117982	0.00331265
DBF4	hsa-miR-29a-3p	-0.24181	2.18502e-06	0.000123798
DBIL5P2	hsa-miR-29a-3p	0.157371	0.00220283	0.0338277
DBNDD1	hsa-miR-29a-3p	-0.157627	0.00216612	0.0333597
DCAF13	hsa-miR-29a-3p	-0.158566	0.0020363	0.0318544
DCAF8	hsa-miR-29a-3p	0.16071	0.00176582	0.0285497
DCBLD1	hsa-miR-29a-3p	-0.25574	5.29401e-07	3.79484e-05
DCDC1	hsa-miR-29a-3p	0.164724	0.00134621	0.0232094
DCDC5	hsa-miR-29a-3p	0.215063	2.65224e-05	0.000968705
DCLRE1C	hsa-miR-29a-3p	-0.158345	0.00206611	0.0322591
DCP1A	hsa-miR-29a-3p	0.302357	2.49919e-09	4.78333e-07
DCP1B	hsa-miR-29a-3p	0.203492	7.14031e-05	0.00219544
DCP2	hsa-miR-29a-3p	0.182588	0.000373783	0.00839141
DCTD	hsa-miR-29a-3p	0.157631	0.00216557	0.033359
DCTN4	hsa-miR-29a-3p	0.170903	0.000862643	0.0163106
DCTN6	hsa-miR-29a-3p	0.157351	0.00220577	0.0338536
DCUN1D1	hsa-miR-29a-3p	-0.229148	7.38855e-06	0.000336908
DDA1	hsa-miR-29a-3p	-0.184961	0.000305535	0.00716132
DDN	hsa-miR-29a-3p	-0.211121	3.73885e-05	0.00128759
DDX11	hsa-miR-29a-3p	-0.283872	2.34563e-08	2.89225e-06
DDX11L2	hsa-miR-29a-3p	-0.163029	0.00151074	0.0253803
DDX17	hsa-miR-29a-3p	0.192376	0.000175877	0.00460617
DDX27	hsa-miR-29a-3p	-0.163313	0.00148193	0.0249922
DDX39A	hsa-miR-29a-3p	-0.28017	3.14722e-08	3.66121e-06
DDX3Y	hsa-miR-29a-3p	-0.197836	0.000113637	0.00320951
DDX41	hsa-miR-29a-3p	-0.159154	0.0019586	0.0309266
DDX47	hsa-miR-29a-3p	0.202045	7.78917e-05	0.00236375
DDX49	hsa-miR-29a-3p	-0.168479	0.00103875	0.0188598
DDX55	hsa-miR-29a-3p	-0.171008	0.000869683	0.0164059
DECR2	hsa-miR-29a-3p	-0.154991	0.00257248	0.0381309
DEF8	hsa-miR-29a-3p	-0.247717	1.20988e-06	7.53907e-05
DEGS2	hsa-miR-29a-3p	0.172547	0.00077965	0.015054
DENND4C	hsa-miR-29a-3p	0.17179	0.000822796	0.015709
DEPDC1	hsa-miR-29a-3p	-0.317333	3.62572e-10	9.98641e-08
DEPDC1B	hsa-miR-29a-3p	-0.272062	9.05185e-08	8.68143e-06
DET1	hsa-miR-29a-3p	0.152506	0.00301778	0.0429121
DFNB59	hsa-miR-29a-3p	0.198815	0.000104949	0.00301347
DGAT1	hsa-miR-29a-3p	-0.200953	8.80996e-05	0.00261914
DGCR11	hsa-miR-29a-3p	-0.16507	0.00131472	0.0228271
DGCR14	hsa-miR-29a-3p	-0.149149	0.00373093	0.0498113
DHCR7	hsa-miR-29a-3p	-0.189666	0.00021215	0.00536331
DHFR	hsa-miR-29a-3p	-0.313242	6.20909e-10	1.5131e-07
DHODH	hsa-miR-29a-3p	-0.198025	0.000111915	0.00316768
DHTKD1	hsa-miR-29a-3p	-0.222128	1.41109e-05	0.000575015
DHX32	hsa-miR-29a-3p	0.173655	0.000720275	0.0141197
DIABLO	hsa-miR-29a-3p	-0.14994	0.00355046	0.048207
DIAPH2	hsa-miR-29a-3p	-0.151316	0.00325501	0.0453219
DIAPH3	hsa-miR-29a-3p	-0.321553	2.06364e-10	6.36602e-08
DICER1	hsa-miR-29a-3p	0.218772	1.82163e-05	0.000708475
DIMT1L	hsa-miR-29a-3p	0.157878	0.00213072	0.0329982
DIO3	hsa-miR-29a-3p	0.162874	0.00152668	0.0255822
DIO3OS	hsa-miR-29a-3p	0.190192	0.00020876	0.00530093
DIP2A	hsa-miR-29a-3p	-0.236866	3.54399e-06	0.000184088
DIRAS3	hsa-miR-29a-3p	0.219577	1.77643e-05	0.000692949
DIXDC1	hsa-miR-29a-3p	0.237432	3.35479e-06	0.000175863
DKFZP434F142	hsa-miR-29a-3p	-0.15432	0.00268647	0.0394415
DKFZP434L187	hsa-miR-29a-3p	0.172426	0.000786387	0.0151551
DKFZp686O1327	hsa-miR-29a-3p	-0.167025	0.0011492	0.0204147
DKK3	hsa-miR-29a-3p	0.194867	0.000144317	0.00390039
DLEC1	hsa-miR-29a-3p	0.170359	0.000910429	0.0170153
DLEU7	hsa-miR-29a-3p	-0.182852	0.000358779	0.00812822
DLGAP4	hsa-miR-29a-3p	-0.247405	1.2487e-06	7.74053e-05
DLGAP5	hsa-miR-29a-3p	-0.287766	1.48242e-08	2.00366e-06
DLK2	hsa-miR-29a-3p	0.185289	0.000304709	0.00714654
DLX2	hsa-miR-29a-3p	0.236613	3.39968e-06	0.00017779
DMKN	hsa-miR-29a-3p	0.197328	0.000118412	0.00331951
DMRTA2	hsa-miR-29a-3p	-0.176366	0.000592165	0.0121212
DMRTC1	hsa-miR-29a-3p	0.217266	2.18333e-05	0.000822552
DNA2	hsa-miR-29a-3p	-0.195548	0.000136654	0.00372944
DNAH17	hsa-miR-29a-3p	-0.17997	0.000454447	0.00982
DNAH5	hsa-miR-29a-3p	0.261273	2.94696e-07	2.3416e-05
DNAH7	hsa-miR-29a-3p	0.16	0.00185147	0.0296312
DNAJB11	hsa-miR-29a-3p	-0.228314	7.54847e-06	0.000342914
DNAJB14	hsa-miR-29a-3p	0.157111	0.00224073	0.0342764
DNAJB9	hsa-miR-29a-3p	0.170352	0.000910888	0.0170167
DNAJC11	hsa-miR-29a-3p	-0.234076	4.6348e-06	0.000228956
DNAJC16	hsa-miR-29a-3p	0.160159	0.00183207	0.0293961
DNAJC3	hsa-miR-29a-3p	-0.199771	9.70738e-05	0.00283641
DNAJC5	hsa-miR-29a-3p	-0.251642	8.10267e-07	5.46174e-05
DNAJC9	hsa-miR-29a-3p	-0.215606	2.41954e-05	0.00089584
DNALI1	hsa-miR-29a-3p	0.186921	0.000268946	0.00647739
DNASE1	hsa-miR-29a-3p	-0.171071	0.000865821	0.0163518
DNMT1	hsa-miR-29a-3p	-0.158731	0.00201421	0.0315918
DNMT3B	hsa-miR-29a-3p	-0.236233	3.76739e-06	0.000193895
DOCK1	hsa-miR-29a-3p	0.169508	0.000952264	0.0176243
DONSON	hsa-miR-29a-3p	-0.268619	1.32645e-07	1.18788e-05
DOT1L	hsa-miR-29a-3p	-0.20597	5.80163e-05	0.00186246
DPEP1	hsa-miR-29a-3p	0.180187	0.000438445	0.00954864
DPH5	hsa-miR-29a-3p	0.154724	0.00261728	0.0386437
DPYSL5	hsa-miR-29a-3p	-0.219328	1.81647e-05	0.000706675
DRAM2	hsa-miR-29a-3p	0.153145	0.00289701	0.0416191
DSC1	hsa-miR-29a-3p	0.158014	0.00208919	0.032511
DSCC1	hsa-miR-29a-3p	-0.297007	4.85492e-09	8.21303e-07
DSCR10	hsa-miR-29a-3p	-0.204137	6.76581e-05	0.00210099
DSCR3	hsa-miR-29a-3p	-0.151626	0.00319169	0.0446728
DSCR6	hsa-miR-29a-3p	-0.23231	5.48431e-06	0.00026309
DSCR9	hsa-miR-29a-3p	-0.217786	2.08459e-05	0.00079336
DSN1	hsa-miR-29a-3p	-0.279785	3.76905e-08	4.24523e-06
DST	hsa-miR-29a-3p	0.186823	0.00027098	0.00651269
DTL	hsa-miR-29a-3p	-0.302984	1.91235e-09	3.81034e-07
DTNA	hsa-miR-29a-3p	-0.232171	5.55704e-06	0.000265995
DUS1L	hsa-miR-29a-3p	-0.248309	1.13934e-06	7.2052e-05
DUS2L	hsa-miR-29a-3p	-0.171117	0.000863	0.016315
DUSP28	hsa-miR-29a-3p	0.17757	0.000542344	0.0113062
DUSP4	hsa-miR-29a-3p	0.203247	7.28687e-05	0.0022337
DUSP6	hsa-miR-29a-3p	0.174981	0.000654669	0.0131
DVL3	hsa-miR-29a-3p	-0.174189	0.000693156	0.0137007
DYNC1I2	hsa-miR-29a-3p	0.222323	1.31827e-05	0.000544526
DYNC1LI2	hsa-miR-29a-3p	-0.181469	0.000406466	0.00897745
DYNC2H1	hsa-miR-29a-3p	0.239626	2.70872e-06	0.000147296
DYNLL2	hsa-miR-29a-3p	-0.199016	0.000103247	0.00297786
DYNLRB1	hsa-miR-29a-3p	-0.195598	0.000136111	0.00371925
DYNLRB2	hsa-miR-29a-3p	0.235942	3.87461e-06	0.000198122
DYSF	hsa-miR-29a-3p	-0.215587	2.53271e-05	0.000932733
DYX1C1	hsa-miR-29a-3p	0.165928	0.00123957	0.0217673
E2F1	hsa-miR-29a-3p	-0.345776	6.77859e-12	4.35644e-09
E2F2	hsa-miR-29a-3p	-0.297709	4.45306e-09	7.64167e-07
E2F3	hsa-miR-29a-3p	-0.181972	0.000391477	0.00871835
E2F7	hsa-miR-29a-3p	-0.311022	8.2859e-10	1.90251e-07
E2F8	hsa-miR-29a-3p	-0.304551	1.89599e-09	3.78927e-07
EAPP	hsa-miR-29a-3p	0.2117	3.41463e-05	0.00119169
EBP	hsa-miR-29a-3p	-0.249821	9.76668e-07	6.33583e-05
EBPL	hsa-miR-29a-3p	0.175253	0.00064193	0.0129061
ECE2	hsa-miR-29a-3p	-0.181646	0.000401127	0.00888497
ECM1	hsa-miR-29a-3p	-0.192978	0.000167707	0.00442403
ECT2	hsa-miR-29a-3p	-0.166709	0.00117452	0.0208061
EDN3	hsa-miR-29a-3p	0.27281	8.32517e-08	8.10305e-06
EEF1A1	hsa-miR-29a-3p	0.214167	2.86917e-05	0.00103285
EEF1B2	hsa-miR-29a-3p	0.262028	2.45356e-07	2.00296e-05
EEF2	hsa-miR-29a-3p	0.165575	0.00125315	0.0219617
EEF2K	hsa-miR-29a-3p	0.1501	0.0034856	0.0475925
EFCAB1	hsa-miR-29a-3p	0.247112	1.28619e-06	7.91303e-05
EFCAB4A	hsa-miR-29a-3p	0.180812	0.000426888	0.00934195
EFCAB6	hsa-miR-29a-3p	0.227959	8.25599e-06	0.000369385
EFCAB7	hsa-miR-29a-3p	0.197714	0.000111369	0.00315633
EFHA1	hsa-miR-29a-3p	0.170771	0.000884355	0.0166395
EFNB3	hsa-miR-29a-3p	0.15579	0.00244246	0.0366535
EFTUD2	hsa-miR-29a-3p	-0.186593	0.000269476	0.00648614
EGOT	hsa-miR-29a-3p	0.198266	0.000109749	0.00312256
EGR1	hsa-miR-29a-3p	0.153444	0.00284207	0.0410485
EHD1	hsa-miR-29a-3p	-0.229373	6.82909e-06	0.000316485
EHD3	hsa-miR-29a-3p	0.158644	0.00202581	0.0317282
EHHADH	hsa-miR-29a-3p	-0.170285	0.000915211	0.0170706
EIF1AD	hsa-miR-29a-3p	-0.158718	0.00201594	0.0316132
EIF1B	hsa-miR-29a-3p	0.231656	5.83471e-06	0.000277463
EIF2AK1	hsa-miR-29a-3p	-0.205218	5.96524e-05	0.00190844
EIF2AK2	hsa-miR-29a-3p	-0.192255	0.000177569	0.00464215
EIF2C2	hsa-miR-29a-3p	-0.300384	2.66479e-09	5.03834e-07
EIF2S2	hsa-miR-29a-3p	-0.149592	0.00362881	0.0488879
EIF3L	hsa-miR-29a-3p	0.188957	0.000224258	0.00560728
EIF4A2	hsa-miR-29a-3p	0.271191	9.97499e-08	9.39498e-06
EIF4B	hsa-miR-29a-3p	0.224653	1.12069e-05	0.000475652
EIF4E3	hsa-miR-29a-3p	0.149701	0.00360416	0.048679
EIF4EBP1	hsa-miR-29a-3p	-0.24155	2.08594e-06	0.00011958
EIF5A	hsa-miR-29a-3p	-0.279451	3.91679e-08	4.37406e-06
EIF5B	hsa-miR-29a-3p	-0.151209	0.00327725	0.0455201
EIF6	hsa-miR-29a-3p	-0.149917	0.00352619	0.0479967
ELAVL1	hsa-miR-29a-3p	-0.21856	1.94568e-05	0.000748724
ELF4	hsa-miR-29a-3p	-0.24546	1.51906e-06	9.1357e-05
ELL2	hsa-miR-29a-3p	0.150072	0.00352113	0.0479428
ELP2	hsa-miR-29a-3p	0.174241	0.000678935	0.0134826
EMCN	hsa-miR-29a-3p	0.15677	0.00229128	0.0348775
EMD	hsa-miR-29a-3p	-0.168825	0.00101392	0.018509
EME1	hsa-miR-29a-3p	-0.375807	5.46267e-14	1.05322e-10
EMID1	hsa-miR-29a-3p	0.201067	8.72818e-05	0.00259712
EMILIN3	hsa-miR-29a-3p	-0.177607	0.000540887	0.0112812
EN1	hsa-miR-29a-3p	-0.180621	0.000433	0.00944889
ENPP5	hsa-miR-29a-3p	0.164068	0.00140783	0.0240614
ENY2	hsa-miR-29a-3p	-0.214469	2.67654e-05	0.000976378
EP300	hsa-miR-29a-3p	0.149574	0.00363304	0.0489179
EPAS1	hsa-miR-29a-3p	0.175808	0.000616627	0.0124951
EPB41L1	hsa-miR-29a-3p	-0.198417	0.000108405	0.00309507
EPC1	hsa-miR-29a-3p	0.198088	0.000111343	0.00315633
EPC2	hsa-miR-29a-3p	0.32912	7.345e-11	2.78316e-08
EPHB2	hsa-miR-29a-3p	-0.153801	0.00277769	0.0403873
EPHX2	hsa-miR-29a-3p	0.157835	0.00211419	0.032791
EPN1	hsa-miR-29a-3p	-0.158967	0.00196123	0.0309644
EPS15	hsa-miR-29a-3p	0.195536	0.000136792	0.00373163
EPS15L1	hsa-miR-29a-3p	-0.163775	0.00143624	0.0243947
ERBB2IP	hsa-miR-29a-3p	0.208612	4.637e-05	0.00154828
ERBB4	hsa-miR-29a-3p	0.214426	2.80484e-05	0.00101248
ERCC6L	hsa-miR-29a-3p	-0.302044	2.59896e-09	4.93824e-07
ERLIN1	hsa-miR-29a-3p	-0.160398	0.00178246	0.0287585
ERN2	hsa-miR-29a-3p	-0.280759	3.36849e-08	3.87394e-06
ERO1L	hsa-miR-29a-3p	-0.184861	0.000307865	0.00720125
ERRFI1	hsa-miR-29a-3p	0.170353	0.000910802	0.0170167
ESCO2	hsa-miR-29a-3p	-0.278805	4.21839e-08	4.65928e-06
ESD	hsa-miR-29a-3p	0.157207	0.00220355	0.0338287
ESPL1	hsa-miR-29a-3p	-0.335208	3.13049e-11	1.47106e-08
ESYT2	hsa-miR-29a-3p	0.180474	0.000437763	0.00954012
ESYT3	hsa-miR-29a-3p	-0.153514	0.00282927	0.0409257
ETAA1	hsa-miR-29a-3p	0.207716	5.00458e-05	0.00164733
ETS2	hsa-miR-29a-3p	0.155127	0.00254987	0.0378556
EXO1	hsa-miR-29a-3p	-0.291073	9.98644e-09	1.4711e-06
EXOC5	hsa-miR-29a-3p	-0.276222	5.66476e-08	5.90639e-06
EXOSC9	hsa-miR-29a-3p	-0.153832	0.00277222	0.0403256
EXT1	hsa-miR-29a-3p	-0.180944	0.000422701	0.00926423
EYA1	hsa-miR-29a-3p	-0.237623	3.29295e-06	0.000173593
EYA3	hsa-miR-29a-3p	0.15795	0.0021206	0.0328749
EZH2	hsa-miR-29a-3p	-0.301838	2.66701e-09	5.03834e-07
F2R	hsa-miR-29a-3p	0.199711	9.75534e-05	0.00284852
F2RL2	hsa-miR-29a-3p	0.202952	7.46789e-05	0.00227959
F3	hsa-miR-29a-3p	0.163091	0.0014858	0.0250543
F8A1	hsa-miR-29a-3p	-0.194811	0.000144959	0.00391125
F8A2	hsa-miR-29a-3p	-0.234498	4.17762e-06	0.00021082
FAAH2	hsa-miR-29a-3p	0.158742	0.00201266	0.0315788
FABP6	hsa-miR-29a-3p	-0.226491	9.46065e-06	0.000413587
FADS1	hsa-miR-29a-3p	-0.212187	3.40946e-05	0.00119073
FADS2	hsa-miR-29a-3p	-0.180279	0.00044416	0.00964746
FAIM2	hsa-miR-29a-3p	0.170213	0.000919885	0.0171286
FAM105A	hsa-miR-29a-3p	0.196589	0.000125688	0.00348234
FAM110B	hsa-miR-29a-3p	0.176196	0.000599521	0.0122241
FAM111B	hsa-miR-29a-3p	-0.221988	1.42912e-05	0.000579363
FAM114A1	hsa-miR-29a-3p	-0.151431	0.00323139	0.0450984
FAM116A	hsa-miR-29a-3p	0.233098	4.78333e-06	0.000235318
FAM118A	hsa-miR-29a-3p	-0.15833	0.00206822	0.0322843
FAM120C	hsa-miR-29a-3p	-0.151082	0.00330365	0.0457707
FAM127C	hsa-miR-29a-3p	-0.20088	8.86336e-05	0.00263322
FAM133B	hsa-miR-29a-3p	0.169447	0.000970708	0.017902
FAM134A	hsa-miR-29a-3p	0.153581	0.00281722	0.0408171
FAM136A	hsa-miR-29a-3p	-0.168086	0.00105233	0.0190509
FAM13AOS	hsa-miR-29a-3p	0.171061	0.000866438	0.0163611
FAM13B	hsa-miR-29a-3p	0.212136	3.42446e-05	0.00119438
FAM149A	hsa-miR-29a-3p	0.162773	0.00153712	0.0257293
FAM149B1	hsa-miR-29a-3p	0.208384	4.7282e-05	0.00157414
FAM154B	hsa-miR-29a-3p	0.172454	0.000784832	0.0151318
FAM156B	hsa-miR-29a-3p	-0.17097	0.000872028	0.0164406
FAM157A	hsa-miR-29a-3p	-0.220362	1.65539e-05	0.00065371
FAM172A	hsa-miR-29a-3p	0.214447	2.68174e-05	0.000978005
FAM174B	hsa-miR-29a-3p	0.151358	0.00324647	0.0452319
FAM175A	hsa-miR-29a-3p	0.239563	2.72552e-06	0.000148025
FAM177B	hsa-miR-29a-3p	0.178437	0.000508926	0.0107549
FAM178B	hsa-miR-29a-3p	-0.162874	0.00152665	0.0255822
FAM179B	hsa-miR-29a-3p	0.195741	0.00013456	0.00368378
FAM185A	hsa-miR-29a-3p	0.167836	0.00108629	0.019563
FAM189A2	hsa-miR-29a-3p	0.211298	3.68216e-05	0.00127208
FAM192A	hsa-miR-29a-3p	-0.186537	0.000277	0.00662344
FAM198B	hsa-miR-29a-3p	0.190714	0.000200412	0.00512788
FAM203A	hsa-miR-29a-3p	-0.216279	2.38281e-05	0.000884236
FAM27A	hsa-miR-29a-3p	-0.151101	0.00329967	0.0457272
FAM38B	hsa-miR-29a-3p	0.196007	0.000131711	0.00361712
FAM40B	hsa-miR-29a-3p	-0.163016	0.00151205	0.0253957
FAM46B	hsa-miR-29a-3p	0.171873	0.000817955	0.0156439
FAM46C	hsa-miR-29a-3p	0.17003	0.000931793	0.0173036
FAM47E	hsa-miR-29a-3p	0.190004	0.000211848	0.0053598
FAM49B	hsa-miR-29a-3p	-0.164769	0.00134212	0.0231718
FAM50A	hsa-miR-29a-3p	-0.289905	1.1488e-08	1.64426e-06
FAM54A	hsa-miR-29a-3p	-0.264246	2.13938e-07	1.78199e-05
FAM54B	hsa-miR-29a-3p	0.198116	0.000111086	0.00315171
FAM64A	hsa-miR-29a-3p	-0.23319	5.04401e-06	0.000245472
FAM72A	hsa-miR-29a-3p	-0.332795	4.40033e-11	1.88532e-08
FAM72D	hsa-miR-29a-3p	-0.33527	3.10338e-11	1.46357e-08
FAM73A	hsa-miR-29a-3p	0.258959	3.77118e-07	2.87122e-05
FAM76B	hsa-miR-29a-3p	0.199021	0.000103208	0.00297781
FAM81B	hsa-miR-29a-3p	0.198924	0.000104023	0.00299342
FAM82A1	hsa-miR-29a-3p	0.171671	0.000829785	0.0158033
FAM82B	hsa-miR-29a-3p	-0.150528	0.00339248	0.0466514
FAM83B	hsa-miR-29a-3p	-0.186491	0.000277962	0.00663798
FAM83D	hsa-miR-29a-3p	-0.27802	4.61523e-08	5.00483e-06
FAM89B	hsa-miR-29a-3p	-0.19443	0.000145327	0.00391799
FAM91A1	hsa-miR-29a-3p	-0.168682	0.00102411	0.0186601
FAM98A	hsa-miR-29a-3p	-0.175034	0.000652195	0.0130664
FANCA	hsa-miR-29a-3p	-0.331665	5.15477e-11	2.13193e-08
FANCB	hsa-miR-29a-3p	-0.34784	4.98797e-12	3.35361e-09
FANCC	hsa-miR-29a-3p	-0.247396	1.24981e-06	7.74111e-05
FANCD2	hsa-miR-29a-3p	-0.199289	0.000100973	0.00292622
FANCE	hsa-miR-29a-3p	-0.173114	0.000748723	0.0145749
FANCG	hsa-miR-29a-3p	-0.177353	0.000551015	0.011436
FANCI	hsa-miR-29a-3p	-0.297021	4.84691e-09	8.21007e-07
FANK1	hsa-miR-29a-3p	0.197105	0.00012057	0.00336902
FAT4	hsa-miR-29a-3p	0.198502	0.000107662	0.00307652
FBF1	hsa-miR-29a-3p	-0.198165	0.000110649	0.00314406
FBLN7	hsa-miR-29a-3p	0.201378	8.50686e-05	0.00254536
FBN3	hsa-miR-29a-3p	-0.165437	0.00128207	0.0223771
FBXL15	hsa-miR-29a-3p	0.149265	0.00370404	0.0495634
FBXL17	hsa-miR-29a-3p	0.150356	0.00345869	0.0473263
FBXL22	hsa-miR-29a-3p	0.154872	0.00259239	0.0383682
FBXL3	hsa-miR-29a-3p	0.297215	4.7327e-09	8.0478e-07
FBXL5	hsa-miR-29a-3p	0.150022	0.00350296	0.0477747
FBXL6	hsa-miR-29a-3p	-0.226741	9.24446e-06	0.000406713
FBXO11	hsa-miR-29a-3p	-0.165709	0.0012583	0.0220313
FBXO15	hsa-miR-29a-3p	0.171962	0.000812816	0.0155683
FBXO2	hsa-miR-29a-3p	0.207461	4.92779e-05	0.00162613
FBXO25	hsa-miR-29a-3p	0.214042	2.90066e-05	0.00104343
FBXO27	hsa-miR-29a-3p	-0.166241	0.00121309	0.0213768
FBXO32	hsa-miR-29a-3p	0.184608	0.000320911	0.00744763
FBXO38	hsa-miR-29a-3p	0.216975	2.24042e-05	0.000839956
FBXO43	hsa-miR-29a-3p	-0.187835	0.000250674	0.00614067
FBXO5	hsa-miR-29a-3p	-0.201602	8.35114e-05	0.00250603
FBXO8	hsa-miR-29a-3p	0.173085	0.000750247	0.0145937
FCER1A	hsa-miR-29a-3p	0.262515	2.579e-07	2.0846e-05
FCGBP	hsa-miR-29a-3p	0.167869	0.0010838	0.019529
FCHO2	hsa-miR-29a-3p	0.161794	0.00164206	0.0270288
FCHSD2	hsa-miR-29a-3p	-0.149379	0.00367764	0.049341
FEN1	hsa-miR-29a-3p	-0.213598	3.01557e-05	0.00107698
FGF10	hsa-miR-29a-3p	0.223745	1.15649e-05	0.000488159
FGF14	hsa-miR-29a-3p	0.246721	1.33802e-06	8.20112e-05
FGF7	hsa-miR-29a-3p	0.170115	0.00092623	0.0172296
FGGY	hsa-miR-29a-3p	0.233685	4.81145e-06	0.000236347
FHL2	hsa-miR-29a-3p	0.187549	0.000256259	0.00624132
FHOD3	hsa-miR-29a-3p	0.153479	0.0028357	0.0409898
FIGNL1	hsa-miR-29a-3p	-0.181686	0.000399953	0.00886496
FIS1	hsa-miR-29a-3p	0.156122	0.00239038	0.036076
FITM2	hsa-miR-29a-3p	-0.293226	6.53133e-09	1.04172e-06
FLCN	hsa-miR-29a-3p	-0.161415	0.00168438	0.027542
FLJ10038	hsa-miR-29a-3p	0.240966	2.37473e-06	0.000132148
FLJ13744	hsa-miR-29a-3p	-0.179461	0.000471892	0.0101091
FLJ14186	hsa-miR-29a-3p	-0.17385	0.000710241	0.0139647
FLJ35776	hsa-miR-29a-3p	0.151349	0.00322027	0.0449863
FLJ37638	hsa-miR-29a-3p	0.152577	0.00300427	0.042774
FLJ39632	hsa-miR-29a-3p	-0.153536	0.00282545	0.0408867
FLJ39639	hsa-miR-29a-3p	0.149274	0.00370186	0.0495493
FLJ40039	hsa-miR-29a-3p	-0.159321	0.00193702	0.0306635
FLJ40292	hsa-miR-29a-3p	-0.210425	3.96991e-05	0.00135843
FLJ40536	hsa-miR-29a-3p	0.149074	0.00374848	0.0499591
FLJ40606	hsa-miR-29a-3p	-0.166686	0.00117643	0.0208371
FLJ40852	hsa-miR-29a-3p	0.176732	0.000576565	0.0118686
FLJ43663	hsa-miR-29a-3p	0.242192	2.10388e-06	0.000120188
FLJ45482	hsa-miR-29a-3p	-0.159853	0.00186975	0.0298532
FLJ45831	hsa-miR-29a-3p	-0.24671	1.33944e-06	8.206e-05
FLJ45983	hsa-miR-29a-3p	0.175538	0.000617889	0.012511
FLJ46875	hsa-miR-29a-3p	0.241885	2.01715e-06	0.000116297
FLVCR1	hsa-miR-29a-3p	-0.15497	0.00257599	0.0381657
FMNL2	hsa-miR-29a-3p	-0.173165	0.000745957	0.0145275
FMO5	hsa-miR-29a-3p	0.25901	3.7508e-07	2.86069e-05
FMR1	hsa-miR-29a-3p	-0.173389	0.000734106	0.0143415
FNDC3A	hsa-miR-29a-3p	0.1969	0.000122581	0.00341213
FOS	hsa-miR-29a-3p	0.164935	0.00132695	0.0229908
FOSL1	hsa-miR-29a-3p	-0.256722	4.77604e-07	3.48526e-05
FOXA1	hsa-miR-29a-3p	0.171555	0.00083663	0.0159059
FOXI2	hsa-miR-29a-3p	-0.184481	0.000316958	0.00737577
FOXI3	hsa-miR-29a-3p	-0.153228	0.0028818	0.0414596
FOXK1	hsa-miR-29a-3p	0.183886	0.000338946	0.00776613
FOXK2	hsa-miR-29a-3p	-0.256426	4.92683e-07	3.5628e-05
FOXM1	hsa-miR-29a-3p	-0.315998	4.32528e-10	1.1426e-07
FOXRED2	hsa-miR-29a-3p	-0.218461	1.96287e-05	0.000754455
FP588	hsa-miR-29a-3p	0.161759	0.0016459	0.0270749
FPR3	hsa-miR-29a-3p	-0.16721	0.00111874	0.0199882
FRA10AC1	hsa-miR-29a-3p	0.174463	0.000679625	0.0134882
FRAT1	hsa-miR-29a-3p	0.177109	0.000560925	0.0116057
FRMD6	hsa-miR-29a-3p	0.270088	1.12763e-07	1.04356e-05
FRZB	hsa-miR-29a-3p	0.206227	5.67722e-05	0.00182834
FTSJ2	hsa-miR-29a-3p	-0.169996	0.000933983	0.0173394
FTSJ3	hsa-miR-29a-3p	-0.218089	2.02917e-05	0.00077539
FTSJD2	hsa-miR-29a-3p	-0.258129	4.11767e-07	3.0831e-05
FUBP3	hsa-miR-29a-3p	-0.23525	4.1416e-06	0.000209343
FUCA1	hsa-miR-29a-3p	0.194382	0.00015001	0.00402687
FUT10	hsa-miR-29a-3p	0.217814	2.07952e-05	0.000792552
FZD1	hsa-miR-29a-3p	0.168947	0.00100531	0.0183901
FZD10	hsa-miR-29a-3p	0.2198	1.74118e-05	0.000682448
FZD7	hsa-miR-29a-3p	0.19829	0.000109529	0.0031197
FZD8	hsa-miR-29a-3p	0.19772	0.000114715	0.00323589
G3BP2	hsa-miR-29a-3p	0.163472	0.00144776	0.024555
GABARAP	hsa-miR-29a-3p	0.183472	0.000342295	0.00782919
GABPA	hsa-miR-29a-3p	0.191321	0.000186207	0.0048271
GABRA3	hsa-miR-29a-3p	-0.173379	0.000722536	0.0141619
GABRR2	hsa-miR-29a-3p	-0.16715	0.00113923	0.0202699
GADD45G	hsa-miR-29a-3p	0.202982	7.44915e-05	0.00227493
GADD45GIP1	hsa-miR-29a-3p	-0.181726	0.000390636	0.0087011
GALK1	hsa-miR-29a-3p	-0.165907	0.00124136	0.0217959
GALNT10	hsa-miR-29a-3p	0.149138	0.00373359	0.0498317
GALNT11	hsa-miR-29a-3p	0.163816	0.00143222	0.0243545
GALNT7	hsa-miR-29a-3p	0.162659	0.00154901	0.0258673
GALNTL6	hsa-miR-29a-3p	0.194392	0.00014989	0.00402528
GAPDH	hsa-miR-29a-3p	-0.197733	0.000111202	0.00315432
GAPDHP32	hsa-miR-29a-3p	-0.19749	0.000116875	0.00328821
GAS2	hsa-miR-29a-3p	0.157045	0.00225051	0.0343728
GAS2L3	hsa-miR-29a-3p	-0.31488	5.01058e-10	1.27876e-07
GAS5	hsa-miR-29a-3p	0.200991	8.503e-05	0.00254519
GATA3	hsa-miR-29a-3p	0.160626	0.00175542	0.0284096
GATAD2A	hsa-miR-29a-3p	-0.164992	0.00132173	0.0229246
GATC	hsa-miR-29a-3p	-0.28443	2.19731e-08	2.74102e-06
GCFC1	hsa-miR-29a-3p	-0.206966	5.33357e-05	0.00173773
GCH1	hsa-miR-29a-3p	-0.15783	0.00213741	0.0330691
GDE1	hsa-miR-29a-3p	0.151827	0.00315122	0.0442339
GDF10	hsa-miR-29a-3p	0.19484	0.000144622	0.00390499
GDI1	hsa-miR-29a-3p	-0.158393	0.00203745	0.0318685
GDPD5	hsa-miR-29a-3p	-0.197236	0.000119301	0.00333996
GEM	hsa-miR-29a-3p	0.199996	9.52999e-05	0.00279642
GEMIN6	hsa-miR-29a-3p	-0.182668	0.000363821	0.00822257
GEN1	hsa-miR-29a-3p	-0.217621	2.1155e-05	0.000801605
GFRA3	hsa-miR-29a-3p	-0.15844	0.00205323	0.032081
GGCT	hsa-miR-29a-3p	-0.163972	0.00141707	0.0241815
GHRH	hsa-miR-29a-3p	0.194068	0.0001538	0.00411597
GIN1	hsa-miR-29a-3p	0.152018	0.00311326	0.0438654
GINS1	hsa-miR-29a-3p	-0.290237	1.10403e-08	1.59236e-06
GINS2	hsa-miR-29a-3p	-0.241939	2.15728e-06	0.000122651
GINS3	hsa-miR-29a-3p	-0.319224	2.81936e-10	8.15481e-08
GINS4	hsa-miR-29a-3p	-0.239862	2.64673e-06	0.000144524
GIT1	hsa-miR-29a-3p	-0.165251	0.00129848	0.02259
GJB1	hsa-miR-29a-3p	0.193036	0.00016249	0.00430806
GJC3	hsa-miR-29a-3p	0.167745	0.00109321	0.0196526
GLCE	hsa-miR-29a-3p	0.185056	0.00031016	0.00724686
GLI1	hsa-miR-29a-3p	0.240732	2.43002e-06	0.00013471
GLI2	hsa-miR-29a-3p	0.206256	5.66308e-05	0.00182603
GLI3	hsa-miR-29a-3p	0.224164	1.17206e-05	0.000492986
GLT25D1	hsa-miR-29a-3p	-0.156597	0.00231745	0.0352146
GLT8D1	hsa-miR-29a-3p	0.252702	7.26262e-07	4.96027e-05
GLTSCR2	hsa-miR-29a-3p	0.238706	2.96352e-06	0.000159105
GLYATL1	hsa-miR-29a-3p	0.151266	0.00326546	0.0454096
GMDS	hsa-miR-29a-3p	-0.193405	0.000162121	0.0043009
GMPS	hsa-miR-29a-3p	-0.216483	2.34016e-05	0.00087137
GNAL	hsa-miR-29a-3p	0.150592	0.00337874	0.0465064
GNAS	hsa-miR-29a-3p	-0.267657	1.47451e-07	1.29868e-05
GNB2L1	hsa-miR-29a-3p	0.165174	0.00128821	0.0224561
GNB5	hsa-miR-29a-3p	0.160334	0.00181075	0.0291039
GNG11	hsa-miR-29a-3p	0.157741	0.00214998	0.033193
GNG12	hsa-miR-29a-3p	0.184504	0.000323435	0.0074947
GNGT1	hsa-miR-29a-3p	-0.241347	2.12866e-06	0.000121392
GNMT	hsa-miR-29a-3p	0.15845	0.0020519	0.0320677
GNPDA2	hsa-miR-29a-3p	0.170043	0.000930913	0.0172946
GOLGA6C	hsa-miR-29a-3p	0.149597	0.00362774	0.0488879
GOLGB1	hsa-miR-29a-3p	0.178984	0.000488811	0.0104053
GOLM1	hsa-miR-29a-3p	0.213288	3.09805e-05	0.00110193
GON4L	hsa-miR-29a-3p	0.164259	0.00138964	0.0238096
GORASP2	hsa-miR-29a-3p	-0.150594	0.00337838	0.0465064
GPBP1L1	hsa-miR-29a-3p	0.151369	0.00324421	0.0452091
GPC3	hsa-miR-29a-3p	0.157365	0.0022038	0.0338287
GPCPD1	hsa-miR-29a-3p	0.183469	0.000349794	0.0079646
GPI	hsa-miR-29a-3p	-0.209229	4.23247e-05	0.00143385
GPR107	hsa-miR-29a-3p	0.15044	0.00341142	0.0468284
GPR160	hsa-miR-29a-3p	0.160613	0.00177738	0.0287048
GPR172A	hsa-miR-29a-3p	-0.233918	4.41932e-06	0.00022022
GPR19	hsa-miR-29a-3p	-0.256904	4.68546e-07	3.43372e-05
GPR37L1	hsa-miR-29a-3p	-0.185907	0.000290678	0.00688148
GPR56	hsa-miR-29a-3p	-0.197546	0.000112914	0.00319459
GPRASP1	hsa-miR-29a-3p	0.256925	4.67498e-07	3.42987e-05
GPRASP2	hsa-miR-29a-3p	0.193828	0.000156774	0.00418078
GPS1	hsa-miR-29a-3p	-0.253373	6.77494e-07	4.67023e-05
GPSM2	hsa-miR-29a-3p	-0.26086	3.08001e-07	2.42673e-05
GPT2	hsa-miR-29a-3p	-0.184522	0.000322996	0.00748836
GRAMD1C	hsa-miR-29a-3p	0.264395	2.10512e-07	1.75905e-05
GRAMD2	hsa-miR-29a-3p	0.175057	0.00065112	0.0130469
GREM2	hsa-miR-29a-3p	0.235122	4.19298e-06	0.000211433
GRHL2	hsa-miR-29a-3p	-0.190018	0.000211622	0.00535719
GRIA1	hsa-miR-29a-3p	0.154564	0.00264449	0.038943
GRIA4	hsa-miR-29a-3p	0.190274	0.000207432	0.00527046
GRID2IP	hsa-miR-29a-3p	-0.179945	0.000455277	0.00982868
GRIK1	hsa-miR-29a-3p	0.195034	0.000138424	0.00377225
GRIK1-AS1	hsa-miR-29a-3p	0.269255	1.23658e-07	1.12351e-05
GRIN3B	hsa-miR-29a-3p	-0.16552	0.00127478	0.0222693
GRM2	hsa-miR-29a-3p	-0.158289	0.00207384	0.032349
GRPEL1	hsa-miR-29a-3p	-0.167978	0.00106032	0.0191532
GSG2	hsa-miR-29a-3p	-0.293528	7.42487e-09	1.15611e-06
GSK3B	hsa-miR-29a-3p	-0.221254	1.5274e-05	0.000612577
GSTO2	hsa-miR-29a-3p	0.191258	0.000192053	0.00494975
GSTT2	hsa-miR-29a-3p	0.179545	0.000468978	0.0100533
GTF2H3	hsa-miR-29a-3p	-0.180521	0.000427611	0.0093555
GTF2IRD2	hsa-miR-29a-3p	0.295521	5.82487e-09	9.49844e-07
GTPBP2	hsa-miR-29a-3p	-0.207336	5.16866e-05	0.0016903
GTSE1	hsa-miR-29a-3p	-0.355458	1.56799e-12	1.389e-09
GUCY1B2	hsa-miR-29a-3p	-0.168679	0.00102434	0.0186601
GYS1	hsa-miR-29a-3p	-0.248289	1.1416e-06	7.21304e-05
H2AFJ	hsa-miR-29a-3p	-0.19634	0.000128238	0.00353507
H2AFX	hsa-miR-29a-3p	-0.270122	9.99899e-08	9.41083e-06
H2AFY	hsa-miR-29a-3p	-0.155737	0.00242667	0.0364771
H2BFXP	hsa-miR-29a-3p	-0.216677	2.30024e-05	0.000858701
HACL1	hsa-miR-29a-3p	0.174451	0.000680184	0.0134965
HAO2	hsa-miR-29a-3p	0.159795	0.00187692	0.0299398
HAT1	hsa-miR-29a-3p	0.209473	4.30808e-05	0.00145646
HAUS5	hsa-miR-29a-3p	-0.153768	0.00278358	0.0404639
HAUS7	hsa-miR-29a-3p	-0.247822	1.19701e-06	7.47312e-05
HAUS8	hsa-miR-29a-3p	-0.197822	0.000113769	0.00321255
HBP1	hsa-miR-29a-3p	0.201389	8.49963e-05	0.00254491
HDAC3	hsa-miR-29a-3p	0.240303	2.36204e-06	0.000131498
HDAC6	hsa-miR-29a-3p	-0.203716	7.0079e-05	0.00216387
HDC	hsa-miR-29a-3p	0.209275	4.38164e-05	0.0014779
HDGF	hsa-miR-29a-3p	-0.184323	0.000327921	0.00756909
HDGFRP2	hsa-miR-29a-3p	-0.176164	0.000600908	0.0122428
HDHD2	hsa-miR-29a-3p	0.219604	1.68956e-05	0.0006652
HEATR3	hsa-miR-29a-3p	-0.272734	8.39567e-08	8.1494e-06
HEATR6	hsa-miR-29a-3p	-0.187849	0.000244499	0.00602091
HEATR7A	hsa-miR-29a-3p	-0.161261	0.00170195	0.0277774
HELLS	hsa-miR-29a-3p	-0.27652	5.47637e-08	5.75308e-06
HEPACAM2	hsa-miR-29a-3p	0.255864	5.22566e-07	3.74995e-05
HERC2	hsa-miR-29a-3p	-0.181187	0.000415133	0.00912736
HERC2P4	hsa-miR-29a-3p	-0.17118	0.000859137	0.016256
HES4	hsa-miR-29a-3p	-0.20057	8.8057e-05	0.00261846
HES6	hsa-miR-29a-3p	-0.166155	0.0012203	0.0214865
HEXB	hsa-miR-29a-3p	0.187901	0.000249408	0.00611537
HEXIM1	hsa-miR-29a-3p	0.181563	0.000403619	0.00892811
HGS	hsa-miR-29a-3p	-0.225097	1.02027e-05	0.000441319
HINT1	hsa-miR-29a-3p	0.15515	0.00252129	0.0375631
HIP1R	hsa-miR-29a-3p	-0.174518	0.000676944	0.0134533
HIST1H1B	hsa-miR-29a-3p	-0.261747	2.80096e-07	2.23964e-05
HIST1H1E	hsa-miR-29a-3p	-0.19185	0.000183323	0.00476218
HIST1H2AB	hsa-miR-29a-3p	-0.282665	2.70037e-08	3.23024e-06
HIST1H2AH	hsa-miR-29a-3p	-0.23698	3.27975e-06	0.000173175
HIST1H2AI	hsa-miR-29a-3p	-0.293104	7.8164e-09	1.20704e-06
HIST1H2AJ	hsa-miR-29a-3p	-0.22967	6.63927e-06	0.000309658
HIST1H2AK	hsa-miR-29a-3p	-0.209779	4.036e-05	0.00137684
HIST1H2AL	hsa-miR-29a-3p	-0.286084	1.80885e-08	2.34108e-06
HIST1H2AM	hsa-miR-29a-3p	-0.218004	2.04457e-05	0.000780821
HIST1H2BB	hsa-miR-29a-3p	-0.177707	0.000527044	0.0110646
HIST1H2BE	hsa-miR-29a-3p	-0.173986	0.000703363	0.0138628
HIST1H2BF	hsa-miR-29a-3p	-0.248148	1.15807e-06	7.27504e-05
HIST1H2BJ	hsa-miR-29a-3p	-0.175629	0.00062472	0.0126357
HIST1H2BN	hsa-miR-29a-3p	-0.169064	0.000982509	0.0180841
HIST1H3B	hsa-miR-29a-3p	-0.314624	4.15825e-10	1.10807e-07
HIST1H3D	hsa-miR-29a-3p	-0.272852	8.28598e-08	8.08892e-06
HIST1H3F	hsa-miR-29a-3p	-0.274966	6.53114e-08	6.63263e-06
HIST1H3G	hsa-miR-29a-3p	-0.241465	2.26078e-06	0.00012732
HIST1H3H	hsa-miR-29a-3p	-0.262148	2.68296e-07	2.15796e-05
HIST1H3I	hsa-miR-29a-3p	-0.182099	0.000387757	0.00865168
HIST1H3J	hsa-miR-29a-3p	-0.169087	0.00099551	0.0182558
HIST1H4A	hsa-miR-29a-3p	-0.237543	3.31875e-06	0.000174462
HIST1H4B	hsa-miR-29a-3p	-0.153353	0.00285877	0.0412233
HIST1H4C	hsa-miR-29a-3p	-0.182026	0.000381885	0.0085483
HIST1H4D	hsa-miR-29a-3p	-0.266887	1.6045e-07	1.39202e-05
HIST1H4H	hsa-miR-29a-3p	-0.191488	0.000188622	0.0048805
HIST1H4I	hsa-miR-29a-3p	-0.19006	0.000205676	0.00523497
HIST1H4L	hsa-miR-29a-3p	-0.236318	3.73672e-06	0.000192725
HIST2H2AC	hsa-miR-29a-3p	-0.182822	0.00036727	0.00829143
HIST2H3A	hsa-miR-29a-3p	-0.266338	1.70374e-07	1.46185e-05
HIST2H3D	hsa-miR-29a-3p	-0.238481	2.82956e-06	0.000153168
HIST2H4B	hsa-miR-29a-3p	-0.156547	0.00232495	0.0352999
HIST3H2BB	hsa-miR-29a-3p	-0.181243	0.00041341	0.00909572
HIST4H4	hsa-miR-29a-3p	-0.154063	0.00273123	0.0399131
HIVEP3	hsa-miR-29a-3p	0.17242	0.000786726	0.0151593
HJURP	hsa-miR-29a-3p	-0.325906	1.14319e-10	3.99677e-08
HK2	hsa-miR-29a-3p	-0.199525	9.90473e-05	0.00288251
HK3	hsa-miR-29a-3p	-0.174926	0.000657279	0.0131442
HLF	hsa-miR-29a-3p	0.235149	4.1819e-06	0.000210955
HM13	hsa-miR-29a-3p	-0.181403	0.000408484	0.00901139
HMCN1	hsa-miR-29a-3p	0.151222	0.00327455	0.0454926
HMGB2	hsa-miR-29a-3p	-0.216752	2.18431e-05	0.000822685
HMGB3	hsa-miR-29a-3p	-0.182733	0.00036974	0.00832477
HMGB3P1	hsa-miR-29a-3p	-0.206043	5.76604e-05	0.00185149
HMGB3P22	hsa-miR-29a-3p	-0.237462	3.34489e-06	0.000175507
HMGB3P24	hsa-miR-29a-3p	-0.233362	4.9619e-06	0.000242655
HMGCS2	hsa-miR-29a-3p	0.197954	0.000112559	0.00318523
HMMR	hsa-miR-29a-3p	-0.24784	1.10234e-06	7.03279e-05
HMOX1	hsa-miR-29a-3p	-0.174526	0.00067655	0.0134475
HMOX2	hsa-miR-29a-3p	-0.166366	0.00118633	0.0209757
HMX2	hsa-miR-29a-3p	-0.180527	0.000436054	0.00950603
HN1	hsa-miR-29a-3p	-0.292393	8.51864e-09	1.29564e-06
HNF1B	hsa-miR-29a-3p	-0.175843	0.000615076	0.0124733
HNMT	hsa-miR-29a-3p	0.216698	2.2961e-05	0.000857635
HNRNPAB	hsa-miR-29a-3p	-0.223607	1.23339e-05	0.000514327
HNRNPC	hsa-miR-29a-3p	0.200761	8.95063e-05	0.00265493
HNRNPH2	hsa-miR-29a-3p	0.177753	0.000535124	0.0111823
HNRNPL	hsa-miR-29a-3p	-0.217789	1.99042e-05	0.000763253
HNRNPUL1	hsa-miR-29a-3p	-0.250659	8.23704e-07	5.53241e-05
HNRNPUL2	hsa-miR-29a-3p	-0.184039	0.000335051	0.00770382
HNRPDL	hsa-miR-29a-3p	0.155147	0.00254661	0.0378244
HORMAD1	hsa-miR-29a-3p	-0.263649	2.28213e-07	1.8819e-05
HOXB2	hsa-miR-29a-3p	0.173965	0.000704393	0.0138747
HOXC12	hsa-miR-29a-3p	-0.163806	0.00141504	0.0241531
HOXD9	hsa-miR-29a-3p	0.149072	0.0037489	0.0499596
HPCAL1	hsa-miR-29a-3p	-0.191071	0.000194892	0.00501009
HPGD	hsa-miR-29a-3p	0.152762	0.0029689	0.0424426
HPRT1	hsa-miR-29a-3p	-0.181509	0.000397056	0.00881267
HPSE2	hsa-miR-29a-3p	0.171736	0.000825956	0.0157509
HRASLS	hsa-miR-29a-3p	-0.156243	0.00237151	0.0358325
HRSP12	hsa-miR-29a-3p	-0.177425	0.000548107	0.0113927
HS1BP3	hsa-miR-29a-3p	-0.260325	3.26095e-07	2.54179e-05
HS6ST2	hsa-miR-29a-3p	0.170485	0.000902386	0.0168963
HSD17B11	hsa-miR-29a-3p	0.182673	0.000371419	0.00835362
HSF1	hsa-miR-29a-3p	-0.188524	0.000237676	0.00588827
HSP90AA1	hsa-miR-29a-3p	-0.228671	7.72526e-06	0.00034958
HSP90AA2	hsa-miR-29a-3p	-0.257333	4.07388e-07	3.0573e-05
HSP90AB1	hsa-miR-29a-3p	-0.173539	0.00072628	0.014214
HSPA12B	hsa-miR-29a-3p	0.167259	0.0011307	0.0201498
HSPA1A	hsa-miR-29a-3p	-0.169026	0.000985129	0.0181221
HSPA8	hsa-miR-29a-3p	-0.199704	9.7607e-05	0.00284945
HSPB1	hsa-miR-29a-3p	-0.196223	0.000129452	0.00356329
HSPD1	hsa-miR-29a-3p	-0.201686	8.02553e-05	0.00241995
HTR2A	hsa-miR-29a-3p	0.166578	0.00118525	0.0209622
HTR3E	hsa-miR-29a-3p	-0.17672	0.000577102	0.0118778
HTR7	hsa-miR-29a-3p	0.150479	0.00340306	0.0467234
HUS1B	hsa-miR-29a-3p	-0.182816	0.000367437	0.00829143
HUWE1	hsa-miR-29a-3p	-0.252256	7.60505e-07	5.17151e-05
HYDIN	hsa-miR-29a-3p	0.149776	0.00358722	0.0485552
IBSP	hsa-miR-29a-3p	-0.189225	0.000225099	0.00562344
ICT1	hsa-miR-29a-3p	-0.177943	0.000527733	0.0110773
IDE	hsa-miR-29a-3p	-0.220003	1.70966e-05	0.000672102
IDH2	hsa-miR-29a-3p	-0.155004	0.00257032	0.0381045
IDH3G	hsa-miR-29a-3p	-0.1731	0.000749466	0.0145829
IFI27	hsa-miR-29a-3p	-0.163477	0.00146558	0.0247885
IFI27L2	hsa-miR-29a-3p	0.149615	0.00362371	0.0488525
IFI30	hsa-miR-29a-3p	-0.174097	0.000686046	0.013595
IFT46	hsa-miR-29a-3p	0.187741	0.0002525	0.00617385
IFT88	hsa-miR-29a-3p	0.17498	0.000643512	0.0129317
IGBP1	hsa-miR-29a-3p	0.187169	0.00026388	0.00638608
IGF1	hsa-miR-29a-3p	0.203123	7.36259e-05	0.00225217
IGF2BP1	hsa-miR-29a-3p	-0.189347	0.000222981	0.0055833
IGFBP1	hsa-miR-29a-3p	0.158996	0.00195748	0.0309164
IGFBP4	hsa-miR-29a-3p	0.163221	0.00149123	0.0251356
IGFBP7	hsa-miR-29a-3p	0.157897	0.00210549	0.0326986
IGFN1	hsa-miR-29a-3p	0.208945	4.50726e-05	0.00151457
IGJ	hsa-miR-29a-3p	0.177625	0.000540178	0.01127
IGSF21	hsa-miR-29a-3p	0.205397	6.0884e-05	0.00193679
IGSF22	hsa-miR-29a-3p	0.198374	0.000108783	0.00310315
IHH	hsa-miR-29a-3p	-0.164153	0.00139974	0.0239574
IK	hsa-miR-29a-3p	0.178131	0.0005108	0.010784
IKBKAP	hsa-miR-29a-3p	0.160179	0.00182953	0.0293589
IKBKG	hsa-miR-29a-3p	-0.211725	3.54873e-05	0.00123444
IKZF5	hsa-miR-29a-3p	0.169831	0.000944899	0.0175007
IL17B	hsa-miR-29a-3p	0.204054	6.81318e-05	0.00211413
IL17C	hsa-miR-29a-3p	-0.151881	0.00314048	0.0441492
IL17RD	hsa-miR-29a-3p	0.25311	6.96227e-07	4.78404e-05
IL20RB	hsa-miR-29a-3p	-0.209732	4.21354e-05	0.00142914
IL33	hsa-miR-29a-3p	0.219164	1.84334e-05	0.000715643
IL37	hsa-miR-29a-3p	-0.152008	0.00311508	0.0438863
IL4I1	hsa-miR-29a-3p	-0.158854	0.00199778	0.0314092
IL6ST	hsa-miR-29a-3p	0.162551	0.00156039	0.0260093
IMMT	hsa-miR-29a-3p	-0.294695	6.44256e-09	1.03133e-06
IMPACT	hsa-miR-29a-3p	0.163037	0.0015099	0.0253725
IMPDH1	hsa-miR-29a-3p	-0.152767	0.00294123	0.0421342
IMPDH2	hsa-miR-29a-3p	0.208068	4.85736e-05	0.00160653
INADL	hsa-miR-29a-3p	0.199087	0.00010265	0.00296496
INCENP	hsa-miR-29a-3p	-0.291865	9.07819e-09	1.36648e-06
INF2	hsa-miR-29a-3p	-0.169865	0.000942626	0.0174702
ING4	hsa-miR-29a-3p	0.23093	5.88892e-06	0.000279737
ING5	hsa-miR-29a-3p	0.25773	4.29478e-07	3.19202e-05
INMT	hsa-miR-29a-3p	0.1794	0.000474038	0.0101369
INPP4A	hsa-miR-29a-3p	-0.19673	0.000124267	0.00345099
INPP5F	hsa-miR-29a-3p	-0.165959	0.00123691	0.0217382
INPP5J	hsa-miR-29a-3p	0.201361	8.51912e-05	0.00254637
INSM2	hsa-miR-29a-3p	-0.188112	0.000245369	0.00603779
INSR	hsa-miR-29a-3p	0.150161	0.00350144	0.047764
INTS2	hsa-miR-29a-3p	-0.200424	9.20138e-05	0.00271818
INTS9	hsa-miR-29a-3p	0.167632	0.00110183	0.0197615
INVS	hsa-miR-29a-3p	-0.154119	0.0027214	0.0398211
IPMK	hsa-miR-29a-3p	-0.185378	0.000302647	0.00711262
IPO11	hsa-miR-29a-3p	-0.161074	0.00172336	0.0280539
IPW	hsa-miR-29a-3p	0.168384	0.00104567	0.0189565
IQGAP1	hsa-miR-29a-3p	0.161985	0.00160166	0.026514
IQGAP3	hsa-miR-29a-3p	-0.33205	4.88446e-11	2.04595e-08
IRAK1	hsa-miR-29a-3p	-0.19233	0.000176521	0.00461936
IRF2BP2	hsa-miR-29a-3p	0.193854	0.000156442	0.00417389
IRGQ	hsa-miR-29a-3p	-0.185654	0.00029634	0.0069923
IRS1	hsa-miR-29a-3p	0.155442	0.00249841	0.0373114
IRS2	hsa-miR-29a-3p	0.181446	0.000407181	0.00898718
IRX2	hsa-miR-29a-3p	0.271974	9.1413e-08	8.74165e-06
IRX4	hsa-miR-29a-3p	0.18624	0.000283358	0.00673739
ISCU	hsa-miR-29a-3p	0.220761	1.52085e-05	0.000611073
ISOC2	hsa-miR-29a-3p	-0.174241	0.000690536	0.0136592
ITFG3	hsa-miR-29a-3p	-0.166606	0.00118294	0.0209271
ITGA10	hsa-miR-29a-3p	0.221027	1.559e-05	0.000622773
ITGAV	hsa-miR-29a-3p	0.195096	0.00014169	0.00384287
ITGB1BP2	hsa-miR-29a-3p	-0.165365	0.00128843	0.0224569
ITIH2	hsa-miR-29a-3p	0.264192	2.15198e-07	1.78908e-05
ITIH3	hsa-miR-29a-3p	0.266281	1.7144e-07	1.46862e-05
ITIH4	hsa-miR-29a-3p	0.152202	0.00307699	0.0435227
ITM2A	hsa-miR-29a-3p	0.216327	2.37269e-05	0.000881479
ITM2B	hsa-miR-29a-3p	0.197399	0.000117738	0.00330681
ITPKA	hsa-miR-29a-3p	-0.185645	0.000296548	0.00699391
ITPR1	hsa-miR-29a-3p	0.322351	1.85326e-10	5.88313e-08
ITPRIPL2	hsa-miR-29a-3p	0.1677	0.00108113	0.0194916
IZUMO4	hsa-miR-29a-3p	0.211966	3.33627e-05	0.00116828
JAKMIP3	hsa-miR-29a-3p	0.177355	0.000550952	0.011436
JAM2	hsa-miR-29a-3p	0.172803	0.000765515	0.0148379
JAM3	hsa-miR-29a-3p	0.149209	0.00371699	0.049691
JMJD1C	hsa-miR-29a-3p	0.176309	0.000594592	0.0121538
JMY	hsa-miR-29a-3p	0.212923	3.1984e-05	0.00112935
JTB	hsa-miR-29a-3p	0.15572	0.00245362	0.0367678
KALRN	hsa-miR-29a-3p	-0.150474	0.0034331	0.0470407
KARS	hsa-miR-29a-3p	-0.155024	0.00256701	0.038067
KAT8	hsa-miR-29a-3p	0.158752	0.00201141	0.0315667
KATNB1	hsa-miR-29a-3p	-0.167105	0.0011428	0.0203184
KBTBD4	hsa-miR-29a-3p	0.160862	0.00174798	0.0283464
KBTBD6	hsa-miR-29a-3p	0.194727	0.000145931	0.00393187
KBTBD7	hsa-miR-29a-3p	0.21274	3.24966e-05	0.00114421
KCNE1L	hsa-miR-29a-3p	-0.168184	0.00106028	0.0191532
KCNJ13	hsa-miR-29a-3p	0.165933	0.00123907	0.0217622
KCNJ16	hsa-miR-29a-3p	0.173697	0.000718092	0.0140874
KCNMA1	hsa-miR-29a-3p	0.194711	0.000146117	0.00393525
KCNMB3	hsa-miR-29a-3p	-0.164974	0.0013234	0.0229504
KCNS3	hsa-miR-29a-3p	0.160893	0.00174442	0.0283107
KCTD1	hsa-miR-29a-3p	0.152709	0.00297907	0.0425428
KCTD12	hsa-miR-29a-3p	0.158637	0.00202665	0.0317318
KCTD5	hsa-miR-29a-3p	-0.160537	0.00178637	0.0288037
KDELR1	hsa-miR-29a-3p	-0.157641	0.00214143	0.033104
KDM1B	hsa-miR-29a-3p	-0.229961	6.84637e-06	0.000317061
KDM2B	hsa-miR-29a-3p	-0.180252	0.000445055	0.00966208
KDM3B	hsa-miR-29a-3p	0.224191	1.10966e-05	0.000471736
KDM5C	hsa-miR-29a-3p	-0.173515	0.000727493	0.0142335
KDM6A	hsa-miR-29a-3p	0.221072	1.5527e-05	0.000620907
KERA	hsa-miR-29a-3p	0.209109	4.44437e-05	0.00149456
KHDRBS2	hsa-miR-29a-3p	0.179607	0.000457822	0.009869
KHK	hsa-miR-29a-3p	-0.164332	0.0013827	0.023703
KHNYN	hsa-miR-29a-3p	0.176502	0.000586307	0.0120295
KHSRP	hsa-miR-29a-3p	-0.201157	8.66355e-05	0.00258386
KIAA0087	hsa-miR-29a-3p	0.191019	0.000195694	0.00502875
KIAA0101	hsa-miR-29a-3p	-0.278966	4.14117e-08	4.58557e-06
KIAA0141	hsa-miR-29a-3p	0.163526	0.00146066	0.0247418
KIAA0240	hsa-miR-29a-3p	0.19165	0.000186227	0.0048271
KIAA0247	hsa-miR-29a-3p	0.252868	6.53901e-07	4.54375e-05
KIAA0317	hsa-miR-29a-3p	-0.201545	8.3909e-05	0.00251508
KIAA0319L	hsa-miR-29a-3p	0.16877	0.00101785	0.01856
KIAA0415	hsa-miR-29a-3p	-0.179865	0.00045799	0.009871
KIAA0430	hsa-miR-29a-3p	0.218907	1.79954e-05	0.000700922
KIAA0494	hsa-miR-29a-3p	0.265383	1.89082e-07	1.59831e-05
KIAA0528	hsa-miR-29a-3p	0.192868	0.00016917	0.00445366
KIAA0664	hsa-miR-29a-3p	-0.166432	0.00119723	0.0211229
KIAA0825	hsa-miR-29a-3p	0.234814	4.31879e-06	0.000216114
KIAA0889	hsa-miR-29a-3p	-0.215948	2.4535e-05	0.000907898
KIAA1109	hsa-miR-29a-3p	0.241305	2.29663e-06	0.000128731
KIAA1147	hsa-miR-29a-3p	0.187914	0.000249158	0.00611267
KIAA1267	hsa-miR-29a-3p	0.151925	0.00310415	0.0437867
KIAA1328	hsa-miR-29a-3p	0.179159	0.000482551	0.0102921
KIAA1370	hsa-miR-29a-3p	0.208253	4.60383e-05	0.00154042
KIAA1407	hsa-miR-29a-3p	0.205623	5.97336e-05	0.00190964
KIAA1456	hsa-miR-29a-3p	0.318732	3.01059e-10	8.61803e-08
KIAA1468	hsa-miR-29a-3p	0.203887	6.67507e-05	0.00207823
KIAA1486	hsa-miR-29a-3p	-0.198318	0.000109279	0.00311459
KIAA1522	hsa-miR-29a-3p	0.198968	0.000100496	0.00291625
KIAA1737	hsa-miR-29a-3p	0.156501	0.00230819	0.0351023
KIAA1804	hsa-miR-29a-3p	-0.150548	0.00341694	0.0468846
KIAA2018	hsa-miR-29a-3p	0.189559	0.000219321	0.00550294
KIF11	hsa-miR-29a-3p	-0.278174	4.53471e-08	4.93529e-06
KIF13B	hsa-miR-29a-3p	0.242333	2.07483e-06	0.000119047
KIF14	hsa-miR-29a-3p	-0.313834	5.74648e-10	1.41887e-07
KIF15	hsa-miR-29a-3p	-0.277996	4.62789e-08	5.01028e-06
KIF18A	hsa-miR-29a-3p	-0.283113	2.56298e-08	3.09412e-06
KIF1A	hsa-miR-29a-3p	-0.16661	0.00118261	0.0209269
KIF20A	hsa-miR-29a-3p	-0.305744	1.62998e-09	3.37066e-07
KIF20B	hsa-miR-29a-3p	-0.224001	1.18968e-05	0.000499278
KIF21A	hsa-miR-29a-3p	-0.365598	3.12392e-13	4.17923e-10
KIF23	hsa-miR-29a-3p	-0.303572	2.14517e-09	4.21025e-07
KIF2C	hsa-miR-29a-3p	-0.332064	4.87482e-11	2.04595e-08
KIF4A	hsa-miR-29a-3p	-0.341067	1.35139e-11	7.64777e-09
KIF5A	hsa-miR-29a-3p	0.178032	0.000524267	0.0110204
KIF5C	hsa-miR-29a-3p	0.193107	0.000165994	0.00438767
KIFC1	hsa-miR-29a-3p	-0.327869	8.73082e-11	3.20634e-08
KIFC3	hsa-miR-29a-3p	-0.151898	0.00313699	0.0441144
KLF12	hsa-miR-29a-3p	0.161463	0.00167904	0.0274788
KLF3	hsa-miR-29a-3p	0.157371	0.00220296	0.0338277
KLF9	hsa-miR-29a-3p	0.203647	7.04844e-05	0.00217434
KLHDC1	hsa-miR-29a-3p	0.283363	2.48919e-08	3.02734e-06
KLHDC10	hsa-miR-29a-3p	-0.207375	4.96392e-05	0.001636
KLHDC2	hsa-miR-29a-3p	0.214236	2.73243e-05	0.000993304
KLHDC4	hsa-miR-29a-3p	-0.17877	0.000496603	0.0105386
KLHL15	hsa-miR-29a-3p	-0.153134	0.00289909	0.0416444
KLHL2	hsa-miR-29a-3p	0.232877	5.19662e-06	0.000251498
KLHL25	hsa-miR-29a-3p	-0.19308	0.000166354	0.00439459
KLHL9	hsa-miR-29a-3p	0.160244	0.00182163	0.02925
KLK3	hsa-miR-29a-3p	0.150862	0.00334992	0.0462407
KNTC1	hsa-miR-29a-3p	-0.262145	2.68361e-07	2.15796e-05
KPNA2	hsa-miR-29a-3p	-0.283754	2.06016e-08	2.60089e-06
KPNA4	hsa-miR-29a-3p	-0.183498	0.000349033	0.00795277
KPNB1	hsa-miR-29a-3p	-0.184411	0.00032574	0.00753333
KRT23	hsa-miR-29a-3p	0.176345	0.000593073	0.012136
KRT73	hsa-miR-29a-3p	-0.175112	0.000637349	0.0128337
KRT80	hsa-miR-29a-3p	-0.177343	0.000551439	0.011443
KRT9	hsa-miR-29a-3p	-0.164122	0.00140264	0.0240009
KRTAP10-5	hsa-miR-29a-3p	-0.149181	0.00372341	0.0497413
KRTAP19-8	hsa-miR-29a-3p	-0.217381	2.16104e-05	0.000815812
KRTAP2-4	hsa-miR-29a-3p	-0.170557	0.000897822	0.0168277
KRTAP3-3	hsa-miR-29a-3p	-0.206807	5.40572e-05	0.00175644
KRTAP4-2	hsa-miR-29a-3p	-0.16371	0.00144255	0.0244825
KRTDAP	hsa-miR-29a-3p	0.168323	0.00105005	0.0190281
LACRT	hsa-miR-29a-3p	0.150273	0.00347679	0.0475069
LAMA2	hsa-miR-29a-3p	0.193941	0.000155373	0.00414889
LAMB2P1	hsa-miR-29a-3p	0.240565	2.47044e-06	0.00013649
LANCL1	hsa-miR-29a-3p	0.153817	0.00274889	0.0400885
LANCL3	hsa-miR-29a-3p	-0.170219	0.00091945	0.0171278
LARP4	hsa-miR-29a-3p	-0.205816	5.87753e-05	0.00188498
LAS1L	hsa-miR-29a-3p	-0.150362	0.00342842	0.0469928
LAT2	hsa-miR-29a-3p	0.150178	0.00349764	0.0477271
LAYN	hsa-miR-29a-3p	0.19743	0.000117436	0.00330044
LCA5	hsa-miR-29a-3p	0.226296	9.63347e-06	0.000420161
LCE1A	hsa-miR-29a-3p	-0.177544	0.000543367	0.0113221
LCN9	hsa-miR-29a-3p	-0.161569	0.00164738	0.0270925
LCOR	hsa-miR-29a-3p	0.160543	0.00178567	0.0287961
LDOC1L	hsa-miR-29a-3p	0.165715	0.0012578	0.0220262
LEAP2	hsa-miR-29a-3p	0.170494	0.000901816	0.0168881
LEMD2	hsa-miR-29a-3p	-0.183457	0.000350114	0.0079691
LEPREL2	hsa-miR-29a-3p	0.161109	0.00171934	0.0280054
LEPROTL1	hsa-miR-29a-3p	0.179195	0.000481252	0.010271
LETM1	hsa-miR-29a-3p	-0.250618	9.00143e-07	5.93632e-05
LETMD1	hsa-miR-29a-3p	0.151142	0.00326292	0.0453848
LGALS3BP	hsa-miR-29a-3p	-0.16929	0.000966987	0.0178478
LGR5	hsa-miR-29a-3p	-0.182412	0.000378763	0.00848567
LHFP	hsa-miR-29a-3p	0.171253	0.000854708	0.0161979
LHX2	hsa-miR-29a-3p	-0.190406	0.000205312	0.00522876
LIFR	hsa-miR-29a-3p	0.227048	8.9849e-06	0.000397025
LIG1	hsa-miR-29a-3p	-0.243084	1.78831e-06	0.000105232
LILRA6	hsa-miR-29a-3p	-0.213913	2.93374e-05	0.00105292
LIMA1	hsa-miR-29a-3p	0.23842	3.04737e-06	0.000162807
LIMS1	hsa-miR-29a-3p	-0.163328	0.00148042	0.0249861
LIN7B	hsa-miR-29a-3p	-0.16842	0.00104298	0.0189191
LIPT1	hsa-miR-29a-3p	0.285702	1.89217e-08	2.42735e-06
LMAN1	hsa-miR-29a-3p	-0.149687	0.0036073	0.0487064
LMBRD1	hsa-miR-29a-3p	0.206633	5.28902e-05	0.00172407
LMBRD2	hsa-miR-29a-3p	-0.179388	0.000474469	0.0101428
LMF2	hsa-miR-29a-3p	-0.184543	0.000322491	0.00747931
LMNB1	hsa-miR-29a-3p	-0.303543	2.15299e-09	4.21928e-07
LMNB2	hsa-miR-29a-3p	-0.248275	1.14329e-06	7.22023e-05
LMO3	hsa-miR-29a-3p	-0.18657	0.000276297	0.00661025
LMTK2	hsa-miR-29a-3p	-0.276164	5.70249e-08	5.92417e-06
LNX2	hsa-miR-29a-3p	0.179783	0.00046078	0.00991482
LOC100127885	hsa-miR-29a-3p	0.163646	0.0014488	0.0245695
LOC100128191	hsa-miR-29a-3p	-0.177003	0.000565308	0.0116772
LOC100128219	hsa-miR-29a-3p	-0.151439	0.00322974	0.0450802
LOC100128256	hsa-miR-29a-3p	-0.159569	0.00190532	0.030264
LOC100128402	hsa-miR-29a-3p	0.215296	2.59857e-05	0.000952708
LOC100128511	hsa-miR-29a-3p	0.149325	0.00369014	0.049438
LOC100128668	hsa-miR-29a-3p	-0.151012	0.00331824	0.0458904
LOC100128851	hsa-miR-29a-3p	-0.237104	3.46292e-06	0.000180808
LOC100129186	hsa-miR-29a-3p	-0.172563	0.000778766	0.0150414
LOC100129275	hsa-miR-29a-3p	-0.179431	0.000472956	0.0101236
LOC100129387	hsa-miR-29a-3p	0.243565	1.70363e-06	0.000100966
LOC100129534	hsa-miR-29a-3p	0.235711	3.9617e-06	0.000202181
LOC100129550	hsa-miR-29a-3p	0.29717	3.99744e-09	7.02532e-07
LOC100129572	hsa-miR-29a-3p	-0.159508	0.00189185	0.0301303
LOC100129596	hsa-miR-29a-3p	-0.213348	3.08188e-05	0.00109678
LOC100129924	hsa-miR-29a-3p	-0.149232	0.00371168	0.0496352
LOC100129974	hsa-miR-29a-3p	-0.152295	0.00305865	0.0433206
LOC100129999	hsa-miR-29a-3p	-0.174672	0.000669467	0.013333
LOC100130009	hsa-miR-29a-3p	-0.183047	0.000361094	0.00817221
LOC100130093	hsa-miR-29a-3p	0.167635	0.00110161	0.0197615
LOC100130264	hsa-miR-29a-3p	-0.183681	0.000344237	0.00786401
LOC100130301	hsa-miR-29a-3p	0.153514	0.00282939	0.0409257
LOC100130539	hsa-miR-29a-3p	-0.158579	0.00201249	0.0315788
LOC100130654	hsa-miR-29a-3p	-0.157716	0.00213082	0.0329982
LOC100130856	hsa-miR-29a-3p	0.261019	3.02787e-07	2.3933e-05
LOC100130890	hsa-miR-29a-3p	0.15057	0.00338356	0.0465532
LOC100130899	hsa-miR-29a-3p	0.203961	6.86638e-05	0.00212668
LOC100130921	hsa-miR-29a-3p	-0.153183	0.00289004	0.041551
LOC100131094	hsa-miR-29a-3p	-0.23971	2.68671e-06	0.000146281
LOC100131193	hsa-miR-29a-3p	-0.163135	0.00149992	0.0252464
LOC100131234	hsa-miR-29a-3p	-0.270601	1.06518e-07	9.93957e-06
LOC100131262	hsa-miR-29a-3p	-0.15929	0.00194097	0.0307074
LOC100131473	hsa-miR-29a-3p	-0.155727	0.00245258	0.0367678
LOC100131564	hsa-miR-29a-3p	0.228987	7.50056e-06	0.000341211
LOC100131581	hsa-miR-29a-3p	0.190845	0.000198381	0.00508824
LOC100131825	hsa-miR-29a-3p	0.149403	0.00367202	0.0492791
LOC100131884	hsa-miR-29a-3p	-0.165826	0.00124823	0.0218989
LOC100132217	hsa-miR-29a-3p	-0.15562	0.0024697	0.0369626
LOC100132339	hsa-miR-29a-3p	-0.152348	0.0030485	0.0432269
LOC100133091	hsa-miR-29a-3p	-0.174139	0.000695638	0.0137394
LOC100133308	hsa-miR-29a-3p	-0.149589	0.00362962	0.0488879
LOC100133331	hsa-miR-29a-3p	-0.15428	0.00269343	0.0395126
LOC100233156	hsa-miR-29a-3p	-0.180641	0.000432359	0.00943803
LOC100286979	hsa-miR-29a-3p	-0.228885	7.5727e-06	0.000343777
LOC100287841	hsa-miR-29a-3p	0.172556	0.000779127	0.0150461
LOC100292409	hsa-miR-29a-3p	-0.153056	0.0028871	0.0415221
LOC100335030	hsa-miR-29a-3p	-0.204903	6.34596e-05	0.00200046
LOC100505648	hsa-miR-29a-3p	0.261694	2.54441e-07	2.06173e-05
LOC100505933	hsa-miR-29a-3p	0.234448	4.47279e-06	0.000222377
LOC100506190	hsa-miR-29a-3p	-0.155853	0.00243259	0.0365491
LOC100506710	hsa-miR-29a-3p	0.234696	4.09822e-06	0.000207773
LOC100506748	hsa-miR-29a-3p	0.175873	0.000613738	0.012452
LOC100506845	hsa-miR-29a-3p	-0.163188	0.00149463	0.0251837
LOC100507055	hsa-miR-29a-3p	0.236741	3.5871e-06	0.000186033
LOC100507073	hsa-miR-29a-3p	0.18018	0.000447421	0.00970221
LOC100508383	hsa-miR-29a-3p	0.22127	1.52518e-05	0.000612059
LOC100508670	hsa-miR-29a-3p	-0.214225	2.85452e-05	0.00102871
LOC100509359	hsa-miR-29a-3p	0.15771	0.00213165	0.0330073
LOC100509702	hsa-miR-29a-3p	-0.160254	0.00182046	0.0292348
LOC100510642	hsa-miR-29a-3p	-0.238178	3.12007e-06	0.000165813
LOC100616668	hsa-miR-29a-3p	0.241626	2.22517e-06	0.000125661
LOC115110	hsa-miR-29a-3p	0.225778	1.01056e-05	0.000437987
LOC128322	hsa-miR-29a-3p	-0.164623	0.00135556	0.0233292
LOC145216	hsa-miR-29a-3p	-0.162001	0.00159994	0.0264951
LOC145757	hsa-miR-29a-3p	-0.236925	3.52353e-06	0.000183388
LOC145837	hsa-miR-29a-3p	0.181362	0.000409743	0.00902701
LOC148189	hsa-miR-29a-3p	0.158816	0.00200288	0.0314743
LOC149837	hsa-miR-29a-3p	-0.156053	0.00240107	0.0361999
LOC151760	hsa-miR-29a-3p	-0.200715	8.98463e-05	0.00266321
LOC254099	hsa-miR-29a-3p	0.197165	0.000119985	0.0033544
LOC283028	hsa-miR-29a-3p	-0.289595	1.19224e-08	1.68802e-06
LOC283174	hsa-miR-29a-3p	0.222847	1.32191e-05	0.000545512
LOC283335	hsa-miR-29a-3p	-0.170566	0.000897269	0.0168198
LOC283481	hsa-miR-29a-3p	0.156974	0.002261	0.0344887
LOC283588	hsa-miR-29a-3p	0.20278	7.57531e-05	0.00230648
LOC283663	hsa-miR-29a-3p	0.224175	1.17088e-05	0.000492649
LOC283682	hsa-miR-29a-3p	-0.149609	0.00359532	0.0486115
LOC283713	hsa-miR-29a-3p	0.225034	1.08215e-05	0.000463044
LOC283911	hsa-miR-29a-3p	0.1787	0.000489751	0.0104185
LOC284276	hsa-miR-29a-3p	0.200278	9.31279e-05	0.00274666
LOC284454	hsa-miR-29a-3p	-0.15594	0.00241885	0.0364051
LOC284630	hsa-miR-29a-3p	0.232502	5.38493e-06	0.000259082
LOC285147	hsa-miR-29a-3p	0.153158	0.00289464	0.0415896
LOC286109	hsa-miR-29a-3p	-0.216451	2.34685e-05	0.000873115
LOC286161	hsa-miR-29a-3p	0.249385	1.02114e-06	6.58196e-05
LOC338739	hsa-miR-29a-3p	-0.167625	0.00110238	0.0197686
LOC339529	hsa-miR-29a-3p	0.197717	0.000114744	0.00323589
LOC339803	hsa-miR-29a-3p	-0.16713	0.0011408	0.0202856
LOC339929	hsa-miR-29a-3p	0.154394	0.00267362	0.0392942
LOC340335	hsa-miR-29a-3p	0.222843	1.32232e-05	0.000545512
LOC374890	hsa-miR-29a-3p	0.210896	3.8123e-05	0.00131041
LOC386758	hsa-miR-29a-3p	0.211982	3.33144e-05	0.0011669
LOC387647	hsa-miR-29a-3p	-0.21491	2.68829e-05	0.000979302
LOC388630	hsa-miR-29a-3p	0.223913	1.1993e-05	0.000502831
LOC388796	hsa-miR-29a-3p	-0.183889	0.000338859	0.00776551
LOC389033	hsa-miR-29a-3p	0.15151	0.00321527	0.0449309
LOC389834	hsa-miR-29a-3p	-0.204868	6.36457e-05	0.00200489
LOC390595	hsa-miR-29a-3p	0.223279	1.27083e-05	0.000527759
LOC390858	hsa-miR-29a-3p	-0.17103	0.000868335	0.0163875
LOC392288	hsa-miR-29a-3p	-0.185252	0.000305557	0.00716132
LOC399815	hsa-miR-29a-3p	-0.175335	0.000638145	0.0128418
LOC400043	hsa-miR-29a-3p	0.178951	0.000480711	0.0102612
LOC400662	hsa-miR-29a-3p	-0.156485	0.00233435	0.0353935
LOC400768	hsa-miR-29a-3p	0.163498	0.00146349	0.0247726
LOC401233	hsa-miR-29a-3p	-0.25939	3.60219e-07	2.76342e-05
LOC401480	hsa-miR-29a-3p	0.156702	0.00227797	0.0346991
LOC401490	hsa-miR-29a-3p	-0.16295	0.00150015	0.0252464
LOC440028	hsa-miR-29a-3p	-0.158492	0.00204626	0.0319911
LOC440970	hsa-miR-29a-3p	0.168818	0.000999714	0.0183082
LOC441869	hsa-miR-29a-3p	0.188722	0.000234055	0.00581064
LOC497257	hsa-miR-29a-3p	0.15829	0.00207372	0.032349
LOC541471	hsa-miR-29a-3p	-0.165432	0.00128247	0.0223781
LOC553103	hsa-miR-29a-3p	0.201994	7.82251e-05	0.00237073
LOC554202	hsa-miR-29a-3p	0.16954	0.000964385	0.017808
LOC643406	hsa-miR-29a-3p	-0.174164	0.000694374	0.0137186
LOC644050	hsa-miR-29a-3p	-0.187284	0.000261553	0.00633966
LOC645195	hsa-miR-29a-3p	-0.228495	7.42057e-06	0.000338041
LOC645212	hsa-miR-29a-3p	0.183685	0.00033679	0.0077316
LOC645586	hsa-miR-29a-3p	0.199073	0.000102768	0.00296707
LOC646813	hsa-miR-29a-3p	-0.204448	6.59225e-05	0.0020588
LOC647946	hsa-miR-29a-3p	-0.198579	0.000106991	0.00306042
LOC649395	hsa-miR-29a-3p	-0.158374	0.00206221	0.0322058
LOC653160	hsa-miR-29a-3p	0.19534	0.000138954	0.00378353
LOC728276	hsa-miR-29a-3p	0.209905	4.1515e-05	0.00141116
LOC728323	hsa-miR-29a-3p	0.157001	0.00225689	0.0344461
LOC728558	hsa-miR-29a-3p	-0.155149	0.00254632	0.0378243
LOC728769	hsa-miR-29a-3p	0.193458	0.00016144	0.0042863
LOC729080	hsa-miR-29a-3p	-0.187398	0.000259255	0.00629769
LOC729770	hsa-miR-29a-3p	-0.175192	0.000644806	0.01295
LOC729860	hsa-miR-29a-3p	0.177784	0.000533895	0.0111656
LOC729863	hsa-miR-29a-3p	-0.169501	0.000967085	0.0178478
LOC729887	hsa-miR-29a-3p	-0.173107	0.000749094	0.0145792
LOC81691	hsa-miR-29a-3p	-0.223516	1.24362e-05	0.000517607
LOC91948	hsa-miR-29a-3p	-0.19479	0.000145197	0.00391531
LOC93444	hsa-miR-29a-3p	0.158109	0.00209851	0.0326096
LONRF1	hsa-miR-29a-3p	0.177875	0.000530348	0.0111073
LOR	hsa-miR-29a-3p	0.176203	0.000599208	0.0122196
LPAR1	hsa-miR-29a-3p	0.223232	1.27635e-05	0.000529546
LPAR6	hsa-miR-29a-3p	0.239936	2.45e-06	0.00013559
LRCH3	hsa-miR-29a-3p	-0.258117	4.12264e-07	3.08506e-05
LRFN4	hsa-miR-29a-3p	-0.188141	0.000244818	0.00602762
LRIG1	hsa-miR-29a-3p	0.262772	2.50859e-07	2.04154e-05
LRP10	hsa-miR-29a-3p	0.158776	0.00198636	0.0312784
LRP11	hsa-miR-29a-3p	-0.164102	0.00140455	0.0240241
LRP8	hsa-miR-29a-3p	-0.245518	1.51021e-06	9.09915e-05
LRR1	hsa-miR-29a-3p	-0.257195	4.54425e-07	3.35084e-05
LRRC17	hsa-miR-29a-3p	0.160301	0.00181481	0.0291584
LRRC20	hsa-miR-29a-3p	-0.204129	6.77062e-05	0.00210199
LRRC3B	hsa-miR-29a-3p	0.160593	0.00177972	0.0287275
LRRC45	hsa-miR-29a-3p	-0.243656	1.81925e-06	0.000106575
LRRC48	hsa-miR-29a-3p	0.155704	0.00245626	0.0367867
LRRC4C	hsa-miR-29a-3p	0.17575	0.000619227	0.0125342
LRRC59	hsa-miR-29a-3p	-0.211345	3.66744e-05	0.001268
LRRC70	hsa-miR-29a-3p	0.21015	4.06513e-05	0.0013854
LRRN1	hsa-miR-29a-3p	0.15729	0.00221467	0.0339598
LRRN3	hsa-miR-29a-3p	0.207412	5.13548e-05	0.00168323
LSM14B	hsa-miR-29a-3p	-0.291196	9.83991e-09	1.45278e-06
LSR	hsa-miR-29a-3p	-0.186715	0.000273234	0.00655491
LSS	hsa-miR-29a-3p	-0.149376	0.00367826	0.0493443
LTA	hsa-miR-29a-3p	-0.150439	0.00344053	0.0471243
LTB4R	hsa-miR-29a-3p	-0.178371	0.000501806	0.0106318
LTBP2	hsa-miR-29a-3p	0.194717	0.000146046	0.00393416
LTBP3	hsa-miR-29a-3p	0.153921	0.00275626	0.0401549
LTBR	hsa-miR-29a-3p	-0.161492	0.00167579	0.0274392
LTF	hsa-miR-29a-3p	0.151185	0.00328227	0.0455564
LUZP2	hsa-miR-29a-3p	0.207339	5.16739e-05	0.0016903
LUZP6	hsa-miR-29a-3p	-0.201897	8.1506e-05	0.00245371
LY75	hsa-miR-29a-3p	0.159408	0.00192589	0.0305315
LYPD6	hsa-miR-29a-3p	0.163325	0.00148078	0.0249889
LYPD6B	hsa-miR-29a-3p	0.168771	0.00101779	0.01856
LZTFL1	hsa-miR-29a-3p	0.223189	1.28136e-05	0.000530965
MAB21L1	hsa-miR-29a-3p	0.16237	0.00157959	0.0262277
MAD2L1	hsa-miR-29a-3p	-0.247133	1.28351e-06	7.9077e-05
MAGEB2	hsa-miR-29a-3p	-0.167319	0.00111029	0.0198751
MAGEH1	hsa-miR-29a-3p	0.14913	0.00370546	0.0495723
MAGI2	hsa-miR-29a-3p	0.18754	0.000256435	0.00624447
MAGI3	hsa-miR-29a-3p	0.150097	0.00351558	0.0479071
MAGT1	hsa-miR-29a-3p	-0.20513	6.22598e-05	0.0019707
MAMLD1	hsa-miR-29a-3p	-0.153949	0.00275142	0.0401093
MAN1C1	hsa-miR-29a-3p	0.186816	0.000271124	0.00651384
MANSC1	hsa-miR-29a-3p	0.150571	0.00341202	0.0468317
MAP2K3	hsa-miR-29a-3p	-0.220726	1.60189e-05	0.000636417
MAP3K1	hsa-miR-29a-3p	0.247711	1.21054e-06	7.53959e-05
MAP4	hsa-miR-29a-3p	-0.216233	2.3925e-05	0.000887329
MAP4K2	hsa-miR-29a-3p	-0.155893	0.00242626	0.0364771
MAPK14	hsa-miR-29a-3p	-0.219408	1.80353e-05	0.000702269
MAPKBP1	hsa-miR-29a-3p	0.159074	0.00196891	0.031067
MAPRE1	hsa-miR-29a-3p	-0.228192	8.07894e-06	0.000362637
MARS	hsa-miR-29a-3p	-0.15177	0.00316264	0.0443608
MASTL	hsa-miR-29a-3p	-0.271652	9.47594e-08	9.00908e-06
MAT2B	hsa-miR-29a-3p	0.171211	0.000857287	0.0162351
MATN3	hsa-miR-29a-3p	0.191994	0.000181259	0.0047202
MAZ	hsa-miR-29a-3p	-0.181136	0.000416696	0.00915405
MBD5	hsa-miR-29a-3p	0.20622	5.68076e-05	0.00182903
MBLAC2	hsa-miR-29a-3p	0.171621	0.000832718	0.0158522
MCM10	hsa-miR-29a-3p	-0.344938	7.67222e-12	4.72241e-09
MCM2	hsa-miR-29a-3p	-0.184681	0.000319121	0.00741294
MCM3	hsa-miR-29a-3p	-0.242874	1.82652e-06	0.000106857
MCM4	hsa-miR-29a-3p	-0.255682	4.85791e-07	3.52463e-05
MCM5	hsa-miR-29a-3p	-0.178106	0.000521422	0.0109747
MCM6	hsa-miR-29a-3p	-0.232228	5.52713e-06	0.000264854
MCM8	hsa-miR-29a-3p	-0.2644	2.104e-07	1.75905e-05
MCOLN3	hsa-miR-29a-3p	-0.193537	0.000160439	0.0042649
MCPH1	hsa-miR-29a-3p	0.203545	7.10854e-05	0.0021903
MCU	hsa-miR-29a-3p	-0.153391	0.00285176	0.0411448
MDH1B	hsa-miR-29a-3p	0.168501	0.00103716	0.0188361
ME1	hsa-miR-29a-3p	-0.175083	0.000649867	0.0130297
ME3	hsa-miR-29a-3p	0.156859	0.00227796	0.0346991
MED1	hsa-miR-29a-3p	-0.149662	0.00361298	0.0487536
MED13L	hsa-miR-29a-3p	0.205649	5.96032e-05	0.00190733
MED17	hsa-miR-29a-3p	0.15615	0.00238602	0.0360269
MEF2D	hsa-miR-29a-3p	0.191357	0.000190573	0.00491643
MEGF8	hsa-miR-29a-3p	0.185344	0.000303443	0.00712578
MELK	hsa-miR-29a-3p	-0.29845	4.06404e-09	7.10427e-07
METTL22	hsa-miR-29a-3p	-0.216647	2.3065e-05	0.000860547
METTL2A	hsa-miR-29a-3p	-0.222624	1.34902e-05	0.000554607
METTL3	hsa-miR-29a-3p	0.150719	0.00335167	0.04626
MEX3C	hsa-miR-29a-3p	0.168019	0.00107253	0.0193499
MFAP1	hsa-miR-29a-3p	0.161529	0.00167156	0.0273972
MFAP4	hsa-miR-29a-3p	0.264464	2.08939e-07	1.74812e-05
MFAP5	hsa-miR-29a-3p	-0.171369	0.000834531	0.0158773
MFSD6	hsa-miR-29a-3p	0.159791	0.00187742	0.0299442
MGAT4A	hsa-miR-29a-3p	0.153693	0.00279699	0.0405958
MGAT5	hsa-miR-29a-3p	-0.222461	1.36911e-05	0.000561633
MGC12488	hsa-miR-29a-3p	0.177733	0.00052604	0.0110476
MGC12982	hsa-miR-29a-3p	-0.167978	0.00107565	0.0194007
MGC2889	hsa-miR-29a-3p	-0.227644	8.50149e-06	0.000379243
MGC72080	hsa-miR-29a-3p	-0.251339	8.35912e-07	5.60578e-05
MGEA5	hsa-miR-29a-3p	0.224273	1.16041e-05	0.000489342
MGP	hsa-miR-29a-3p	0.182434	0.000378146	0.00847474
MIB1	hsa-miR-29a-3p	0.179931	0.000446879	0.00969367
MICAL3	hsa-miR-29a-3p	-0.159604	0.00190093	0.0302126
MIR100HG	hsa-miR-29a-3p	0.15357	0.00281916	0.0408272
MIRLET7BHG	hsa-miR-29a-3p	0.241415	2.27185e-06	0.000127889
MIS18A	hsa-miR-29a-3p	-0.230773	6.34252e-06	0.000297511
MKI67	hsa-miR-29a-3p	-0.338308	2.01194e-11	1.02637e-08
MKNK2	hsa-miR-29a-3p	0.165064	0.00131526	0.0228305
MKRN3	hsa-miR-29a-3p	-0.262874	2.48108e-07	2.02417e-05
MLF1IP	hsa-miR-29a-3p	-0.294757	6.39387e-09	1.02479e-06
MLL	hsa-miR-29a-3p	0.151784	0.0031598	0.0443271
MLLT10	hsa-miR-29a-3p	0.161278	0.00169996	0.0277538
MMP1	hsa-miR-29a-3p	-0.20044	9.18921e-05	0.00271646
MMP15	hsa-miR-29a-3p	-0.276417	5.54074e-08	5.80211e-06
MMP23B	hsa-miR-29a-3p	0.181393	0.000408798	0.00901528
MMP27	hsa-miR-29a-3p	0.174534	0.000676157	0.0134417
MMP9	hsa-miR-29a-3p	-0.160921	0.00174108	0.0282717
MMRN1	hsa-miR-29a-3p	0.244925	1.6027e-06	9.57281e-05
MND1	hsa-miR-29a-3p	-0.2992	3.70396e-09	6.5801e-07
MOAP1	hsa-miR-29a-3p	0.165212	0.00130197	0.0226418
MOBKL1B	hsa-miR-29a-3p	-0.231357	6.0023e-06	0.000284419
MOBKL2C	hsa-miR-29a-3p	0.160029	0.00184794	0.0296
MOP-1	hsa-miR-29a-3p	-0.149834	0.00357418	0.0484287
MPHOSPH9	hsa-miR-29a-3p	-0.239555	2.54425e-06	0.000140037
MPP7	hsa-miR-29a-3p	0.176982	0.00056614	0.0116889
MPPED1	hsa-miR-29a-3p	0.213939	2.92691e-05	0.00105076
MPV17L2	hsa-miR-29a-3p	-0.191918	0.00018234	0.00474209
MRFAP1L1	hsa-miR-29a-3p	0.16548	0.00126133	0.0220726
MRGPRE	hsa-miR-29a-3p	-0.160905	0.00174296	0.0282952
MRGPRF	hsa-miR-29a-3p	0.196088	0.000130865	0.00359766
MRGPRX3	hsa-miR-29a-3p	0.155112	0.00252745	0.0376251
MRGPRX4	hsa-miR-29a-3p	0.159531	0.00191012	0.0303145
MRPL12	hsa-miR-29a-3p	-0.278824	4.20919e-08	4.65304e-06
MRPL2	hsa-miR-29a-3p	-0.153948	0.00275154	0.0401093
MRPL23	hsa-miR-29a-3p	-0.167748	0.00109294	0.0196504
MRPL28	hsa-miR-29a-3p	-0.190635	0.00020166	0.00515238
MRPL33	hsa-miR-29a-3p	0.151413	0.00320705	0.0448398
MRPL38	hsa-miR-29a-3p	-0.16756	0.00110733	0.0198356
MRPL47	hsa-miR-29a-3p	-0.16194	0.00160654	0.0265546
MRPS15	hsa-miR-29a-3p	-0.253373	6.77526e-07	4.67023e-05
MRPS17	hsa-miR-29a-3p	-0.158693	0.0020192	0.0316435
MRPS27	hsa-miR-29a-3p	0.19454	0.000148128	0.00398287
MRPS31	hsa-miR-29a-3p	0.20561	5.97989e-05	0.00191126
MRPS5	hsa-miR-29a-3p	-0.209928	4.1432e-05	0.00140908
MS4A7	hsa-miR-29a-3p	0.157071	0.00224669	0.0343383
MSH5	hsa-miR-29a-3p	-0.181212	0.000414357	0.00911183
MSL1	hsa-miR-29a-3p	-0.163153	0.00149817	0.025224
MSL2	hsa-miR-29a-3p	0.181497	0.000405624	0.00896338
MSRB3	hsa-miR-29a-3p	0.160947	0.00173813	0.0282309
MST1	hsa-miR-29a-3p	0.220369	1.65426e-05	0.000653459
MST4	hsa-miR-29a-3p	-0.159809	0.00185411	0.0296699
MTA2	hsa-miR-29a-3p	-0.226717	9.26558e-06	0.000407369
MTBP	hsa-miR-29a-3p	-0.196426	0.000127347	0.00351938
MTCP1NB	hsa-miR-29a-3p	-0.169508	0.000966569	0.0178433
MTF1	hsa-miR-29a-3p	0.194934	0.00013955	0.0037969
MTFR1	hsa-miR-29a-3p	-0.194488	0.000144653	0.00390499
MTG1	hsa-miR-29a-3p	-0.149296	0.00369683	0.0495108
MTHFD1	hsa-miR-29a-3p	-0.224923	1.09326e-05	0.000466577
MTHFR	hsa-miR-29a-3p	0.159601	0.0019013	0.0302148
MTMR9	hsa-miR-29a-3p	0.176795	0.000573954	0.011826
MTSS1	hsa-miR-29a-3p	-0.199344	0.00010052	0.00291631
MTUS1	hsa-miR-29a-3p	0.198074	0.000111466	0.0031584
MUCL1	hsa-miR-29a-3p	0.158205	0.002063	0.0322143
MUL1	hsa-miR-29a-3p	0.182474	0.000369183	0.00832037
MURC	hsa-miR-29a-3p	-0.19163	0.000186519	0.00483276
MVD	hsa-miR-29a-3p	-0.199313	0.00010078	0.00292222
MXD3	hsa-miR-29a-3p	-0.247566	1.22851e-06	7.63776e-05
MYBL1	hsa-miR-29a-3p	-0.210289	4.01667e-05	0.00137174
MYBL2	hsa-miR-29a-3p	-0.345006	7.59584e-12	4.69745e-09
MYBPC1	hsa-miR-29a-3p	0.223919	1.19864e-05	0.000502714
MYCL1	hsa-miR-29a-3p	0.14997	0.00354367	0.0481488
MYH11	hsa-miR-29a-3p	0.216566	2.32302e-05	0.000865725
MYH9	hsa-miR-29a-3p	-0.161928	0.00162738	0.0268275
MYLIP	hsa-miR-29a-3p	0.155987	0.0023873	0.036038
MYLK	hsa-miR-29a-3p	0.197351	0.000118191	0.00331527
MYLK2	hsa-miR-29a-3p	-0.276204	5.67615e-08	5.91086e-06
MYO19	hsa-miR-29a-3p	-0.23383	4.74523e-06	0.000233707
MYO7A	hsa-miR-29a-3p	-0.185216	0.000306403	0.007176
MYO9A	hsa-miR-29a-3p	0.181658	0.000392623	0.0087335
MYOM2	hsa-miR-29a-3p	0.205102	6.24062e-05	0.0019739
MYOZ3	hsa-miR-29a-3p	0.186625	0.000275132	0.00658719
N4BP2L2	hsa-miR-29a-3p	0.245974	1.44251e-06	8.78002e-05
N6AMT1	hsa-miR-29a-3p	0.156494	0.00233295	0.0353846
NAA10	hsa-miR-29a-3p	-0.185168	0.000307528	0.00719593
NAA11	hsa-miR-29a-3p	-0.227825	8.35957e-06	0.000373548
NAA50	hsa-miR-29a-3p	-0.169432	0.000971745	0.0179186
NACA	hsa-miR-29a-3p	0.172078	0.000793304	0.0152637
NACA2	hsa-miR-29a-3p	0.216429	2.24845e-05	0.000842483
NACC2	hsa-miR-29a-3p	-0.290062	1.1275e-08	1.62263e-06
NADK	hsa-miR-29a-3p	-0.207393	5.14388e-05	0.00168472
NAGS	hsa-miR-29a-3p	0.220967	1.56747e-05	0.000625585
NALCN	hsa-miR-29a-3p	0.174301	0.000687583	0.0136214
NAP1L2	hsa-miR-29a-3p	0.164916	0.00132864	0.0230079
NAP1L3	hsa-miR-29a-3p	0.160815	0.00175352	0.0283858
NAPEPLD	hsa-miR-29a-3p	0.189453	0.000215721	0.00543265
NARF	hsa-miR-29a-3p	-0.298155	4.21492e-09	7.33866e-07
NARFL	hsa-miR-29a-3p	-0.159669	0.00187151	0.0298717
NAV2	hsa-miR-29a-3p	0.203705	7.01418e-05	0.0021653
NAV3	hsa-miR-29a-3p	0.165268	0.00129699	0.022573
NBEA	hsa-miR-29a-3p	0.232044	5.62448e-06	0.000268635
NBLA00301	hsa-miR-29a-3p	0.178274	0.000515063	0.0108618
NCAPD2	hsa-miR-29a-3p	-0.158543	0.00203932	0.0318939
NCAPG	hsa-miR-29a-3p	-0.344487	8.19922e-12	4.99985e-09
NCAPG2	hsa-miR-29a-3p	-0.253003	7.04005e-07	4.8299e-05
NCAPH2	hsa-miR-29a-3p	-0.230608	6.44195e-06	0.000301851
NCBP1	hsa-miR-29a-3p	-0.167238	0.00113235	0.020171
NCRNA00028	hsa-miR-29a-3p	-0.166246	0.00121266	0.0213721
NCRNA00086	hsa-miR-29a-3p	-0.172102	0.000804715	0.0154425
NCRNA00152	hsa-miR-29a-3p	-0.162909	0.00152309	0.0255452
NCRNA00173	hsa-miR-29a-3p	0.204579	6.52073e-05	0.00204181
NCRNA00219	hsa-miR-29a-3p	0.298614	3.98275e-09	7.0183e-07
NCRNA00242	hsa-miR-29a-3p	0.196334	0.000128294	0.00353586
NCRNA00246A	hsa-miR-29a-3p	0.204482	6.5735e-05	0.00205539
NCRNA00257	hsa-miR-29a-3p	-0.183893	0.000338762	0.00776464
NCRNA00271	hsa-miR-29a-3p	0.16738	0.00112121	0.0200243
NCRNA00277	hsa-miR-29a-3p	0.236098	3.8168e-06	0.00019593
NCRNA00324	hsa-miR-29a-3p	0.232025	5.63427e-06	0.000268987
ND1	hsa-miR-29a-3p	-0.223136	1.22336e-05	0.00051112
ND2	hsa-miR-29a-3p	-0.232312	5.15918e-06	0.000249963
ND3	hsa-miR-29a-3p	-0.167104	0.00112709	0.0201018
ND4	hsa-miR-29a-3p	-0.275373	5.49703e-08	5.77017e-06
ND4L	hsa-miR-29a-3p	-0.327076	7.54104e-11	2.83554e-08
ND5	hsa-miR-29a-3p	-0.201746	8.25243e-05	0.00248038
NDC80	hsa-miR-29a-3p	-0.277875	4.69256e-08	5.0463e-06
NDFIP1	hsa-miR-29a-3p	0.173565	0.000724894	0.0141954
NDRG4	hsa-miR-29a-3p	-0.177844	0.00053156	0.0111256
NDUFA6	hsa-miR-29a-3p	-0.164731	0.00134562	0.0232038
NDUFB9	hsa-miR-29a-3p	-0.199262	9.80964e-05	0.00286081
NDUFS1	hsa-miR-29a-3p	-0.190551	0.000197878	0.00507691
NDUFS5	hsa-miR-29a-3p	-0.185415	0.00029507	0.00696911
NDUFS6	hsa-miR-29a-3p	-0.154423	0.00264315	0.0389319
NDUFS8	hsa-miR-29a-3p	-0.2876	1.29886e-08	1.80773e-06
NDUFV1	hsa-miR-29a-3p	-0.178922	0.000491044	0.0104392
NDUFV3	hsa-miR-29a-3p	-0.243774	1.79806e-06	0.000105579
NEAT1	hsa-miR-29a-3p	-0.212166	3.4157e-05	0.00119169
NEDD4L	hsa-miR-29a-3p	0.165427	0.00128296	0.0223824
NEFH	hsa-miR-29a-3p	0.183212	0.000356644	0.00808964
NEFL	hsa-miR-29a-3p	0.153736	0.00278923	0.0405236
NEFM	hsa-miR-29a-3p	0.187096	0.000265351	0.00641511
NEIL1	hsa-miR-29a-3p	0.227171	8.88336e-06	0.000393764
NEIL3	hsa-miR-29a-3p	-0.248562	1.11039e-06	7.06791e-05
NEK10	hsa-miR-29a-3p	0.232109	5.58995e-06	0.00026726
NEK11	hsa-miR-29a-3p	0.192633	0.000172342	0.00452625
NEK2	hsa-miR-29a-3p	-0.337511	2.25528e-11	1.11578e-08
NEK7	hsa-miR-29a-3p	-0.217532	2.13229e-05	0.0008068
NETO1	hsa-miR-29a-3p	-0.213018	3.17188e-05	0.0011215
NEU3	hsa-miR-29a-3p	-0.188603	0.000236229	0.00585814
NEURL1B	hsa-miR-29a-3p	-0.174015	0.000701859	0.0138414
NEUROG3	hsa-miR-29a-3p	-0.16108	0.00172269	0.0280531
NFAT5	hsa-miR-29a-3p	0.196402	0.000123924	0.00344293
NFIA	hsa-miR-29a-3p	0.157619	0.0021673	0.0333721
NFKB1	hsa-miR-29a-3p	0.204916	6.33881e-05	0.00199965
NFKBIA	hsa-miR-29a-3p	0.198441	0.000104942	0.00301347
NFS1	hsa-miR-29a-3p	-0.166042	0.00122986	0.0216374
NGFR	hsa-miR-29a-3p	0.199962	9.55642e-05	0.00280166
NHLRC1	hsa-miR-29a-3p	-0.170634	0.000892955	0.0167773
NHLRC4	hsa-miR-29a-3p	0.179087	0.000485126	0.0103369
NIP7	hsa-miR-29a-3p	-0.150296	0.00347174	0.0474527
NIPA2	hsa-miR-29a-3p	-0.16799	0.00105946	0.0191457
NIPAL3	hsa-miR-29a-3p	0.157397	0.00219908	0.0337839
NKAPL	hsa-miR-29a-3p	-0.150433	0.00344199	0.0471393
NKRF	hsa-miR-29a-3p	-0.156389	0.0023491	0.0355637
NKTR	hsa-miR-29a-3p	0.192674	0.000171788	0.0045135
NKX1-1	hsa-miR-29a-3p	-0.157369	0.00218011	0.0335437
NKX3-1	hsa-miR-29a-3p	0.170695	0.000889123	0.0167125
NKX3-2	hsa-miR-29a-3p	-0.152695	0.00298167	0.0425602
NLGN1	hsa-miR-29a-3p	0.1492	0.00371918	0.0497051
NLRC5	hsa-miR-29a-3p	-0.152485	0.00302197	0.0429437
NLRP5	hsa-miR-29a-3p	0.153336	0.00286181	0.0412489
NMD3	hsa-miR-29a-3p	-0.149486	0.00365305	0.0491352
NME1	hsa-miR-29a-3p	-0.184139	0.00032533	0.00752652
NME2	hsa-miR-29a-3p	-0.158073	0.00208104	0.0324304
NME5	hsa-miR-29a-3p	0.181946	0.000392219	0.00872896
NME7	hsa-miR-29a-3p	0.188254	0.000242699	0.00598778
NMU	hsa-miR-29a-3p	-0.180695	0.000430633	0.00940663
NNT	hsa-miR-29a-3p	-0.240369	2.51832e-06	0.000138725
NOC2L	hsa-miR-29a-3p	-0.194332	0.0001506	0.00403858
NOC3L	hsa-miR-29a-3p	0.170067	0.000915401	0.0170718
NOC4L	hsa-miR-29a-3p	-0.179935	0.000446771	0.00969293
NOD2	hsa-miR-29a-3p	-0.150516	0.00342385	0.0469548
NOL10	hsa-miR-29a-3p	-0.275932	5.85449e-08	6.03902e-06
NOL6	hsa-miR-29a-3p	-0.234618	4.40052e-06	0.000219617
NONO	hsa-miR-29a-3p	-0.176327	0.000593827	0.0121446
NOP14	hsa-miR-29a-3p	-0.15049	0.00342961	0.0470043
NOP2	hsa-miR-29a-3p	-0.195542	0.000136721	0.00373047
NOS2	hsa-miR-29a-3p	-0.181778	0.000389103	0.00867286
NOSTRIN	hsa-miR-29a-3p	0.220944	1.57074e-05	0.00062662
NOTCH1	hsa-miR-29a-3p	-0.216997	2.23593e-05	0.000838753
NOV	hsa-miR-29a-3p	0.256209	5.04021e-07	3.63477e-05
NOVA1	hsa-miR-29a-3p	0.170214	0.000919769	0.0171286
NPAT	hsa-miR-29a-3p	0.197844	0.000113567	0.00320822
NPHP1	hsa-miR-29a-3p	0.183286	0.000354656	0.00805431
NPHS2	hsa-miR-29a-3p	-0.149534	0.00364208	0.0490195
NPLOC4	hsa-miR-29a-3p	-0.245513	1.51103e-06	9.09988e-05
NPPC	hsa-miR-29a-3p	0.16889	0.00100935	0.018446
NPRL3	hsa-miR-29a-3p	-0.15584	0.00243461	0.0365753
NPY	hsa-miR-29a-3p	0.164765	0.00132503	0.0229727
NPY2R	hsa-miR-29a-3p	0.23535	4.10193e-06	0.000207881
NR1D2	hsa-miR-29a-3p	0.159903	0.00186357	0.0297822
NR2F1	hsa-miR-29a-3p	0.172995	0.000755091	0.0146749
NR3C1	hsa-miR-29a-3p	0.191945	0.00018196	0.00473617
NRAS	hsa-miR-29a-3p	-0.217808	2.08052e-05	0.000792597
NRG1	hsa-miR-29a-3p	0.165749	0.00125486	0.0219831
NRIP2	hsa-miR-29a-3p	0.162279	0.00158931	0.026359
NRM	hsa-miR-29a-3p	-0.245531	1.50821e-06	9.09545e-05
NRP2	hsa-miR-29a-3p	-0.167052	0.00114701	0.0203822
NRXN2	hsa-miR-29a-3p	0.149703	0.00360365	0.0486771
NS3BP	hsa-miR-29a-3p	0.165998	0.00123356	0.0216938
NSA2	hsa-miR-29a-3p	0.240267	2.54382e-06	0.000140037
NSD1	hsa-miR-29a-3p	-0.186104	0.000286321	0.00679552
NSDHL	hsa-miR-29a-3p	-0.166914	0.00115805	0.0205542
NSMCE4A	hsa-miR-29a-3p	0.169703	0.000953426	0.0176404
NT5DC1	hsa-miR-29a-3p	0.180633	0.000432618	0.00944212
NTF4	hsa-miR-29a-3p	0.243686	1.81394e-06	0.000106359
NTM	hsa-miR-29a-3p	-0.152425	0.00303356	0.0430804
NTN3	hsa-miR-29a-3p	-0.169802	0.000946804	0.0175327
NTN4	hsa-miR-29a-3p	0.29748	4.58039e-09	7.82942e-07
NTN5	hsa-miR-29a-3p	0.177083	0.000562008	0.0116182
NTRK2	hsa-miR-29a-3p	0.157807	0.00214069	0.0331003
NUDT1	hsa-miR-29a-3p	-0.304686	1.53628e-09	3.23298e-07
NUDT2	hsa-miR-29a-3p	0.220894	1.5778e-05	0.000628369
NUDT9P1	hsa-miR-29a-3p	0.180746	0.000428986	0.00937845
NUF2	hsa-miR-29a-3p	-0.271957	9.15824e-08	8.74509e-06
NUP188	hsa-miR-29a-3p	-0.174208	0.000680566	0.0135007
NUP50	hsa-miR-29a-3p	-0.207059	5.29165e-05	0.0017245
NUP62	hsa-miR-29a-3p	-0.224389	1.14818e-05	0.000485436
NUP85	hsa-miR-29a-3p	-0.230107	6.75292e-06	0.00031362
NUP93	hsa-miR-29a-3p	-0.267854	1.44307e-07	1.27576e-05
NUSAP1	hsa-miR-29a-3p	-0.304946	1.80363e-09	3.63237e-07
NUTF2	hsa-miR-29a-3p	-0.185837	0.000292244	0.00691355
NXF1	hsa-miR-29a-3p	0.161506	0.00165437	0.0271938
NXF3	hsa-miR-29a-3p	-0.227166	8.88706e-06	0.000393764
NXPH3	hsa-miR-29a-3p	0.182259	0.000383142	0.0085659
NXPH4	hsa-miR-29a-3p	-0.213111	3.14631e-05	0.00111437
NYNRIN	hsa-miR-29a-3p	-0.187999	0.000247518	0.00608609
OAS3	hsa-miR-29a-3p	-0.19551	0.00013707	0.00373843
OAT	hsa-miR-29a-3p	0.245801	1.35802e-06	8.31207e-05
OBFC1	hsa-miR-29a-3p	0.199054	0.000102929	0.0029707
OCLM	hsa-miR-29a-3p	-0.160668	0.00175036	0.0283662
ODF3L2	hsa-miR-29a-3p	-0.150373	0.00345488	0.0472913
ODZ2	hsa-miR-29a-3p	0.158055	0.00210599	0.0327025
OGDH	hsa-miR-29a-3p	-0.230689	6.02561e-06	0.000285299
OGFOD1	hsa-miR-29a-3p	-0.250028	9.56221e-07	6.22784e-05
OGFR	hsa-miR-29a-3p	-0.240825	2.40784e-06	0.00013382
OGN	hsa-miR-29a-3p	0.237582	3.30608e-06	0.000174005
OGT	hsa-miR-29a-3p	0.312739	6.63018e-10	1.59497e-07
OIP5	hsa-miR-29a-3p	-0.293209	7.71715e-09	1.19453e-06
ONECUT2	hsa-miR-29a-3p	-0.207135	5.25773e-05	0.00171601
ONECUT3	hsa-miR-29a-3p	-0.178419	0.00050958	0.0107618
OPA1	hsa-miR-29a-3p	-0.214672	2.74484e-05	0.000996306
OPRK1	hsa-miR-29a-3p	-0.161971	0.00160321	0.0265265
OR10G2	hsa-miR-29a-3p	-0.152113	0.00309433	0.0436971
OR5L2	hsa-miR-29a-3p	-0.179101	0.000484613	0.0103276
OR7E104P	hsa-miR-29a-3p	-0.280391	3.51464e-08	4.02437e-06
OR7E13P	hsa-miR-29a-3p	-0.178777	0.000486957	0.0103692
OR7E156P	hsa-miR-29a-3p	-0.282928	2.61899e-08	3.15883e-06
OR7E19P	hsa-miR-29a-3p	-0.151046	0.00331124	0.0458178
OR7E24	hsa-miR-29a-3p	-0.25822	4.07788e-07	3.05855e-05
OR7E37P	hsa-miR-29a-3p	-0.226043	9.86075e-06	0.000428364
OR8B8	hsa-miR-29a-3p	-0.247148	1.28148e-06	7.90265e-05
ORAI2	hsa-miR-29a-3p	0.181509	0.000405264	0.00895845
ORC1	hsa-miR-29a-3p	-0.255849	4.77226e-07	3.48526e-05
ORC4	hsa-miR-29a-3p	0.155335	0.00251575	0.0374944
ORC6	hsa-miR-29a-3p	-0.263087	2.42494e-07	1.98454e-05
OSBPL2	hsa-miR-29a-3p	-0.199247	0.000101321	0.002935
OSGIN2	hsa-miR-29a-3p	-0.152216	0.0030741	0.0434912
OTUD1	hsa-miR-29a-3p	0.291408	9.5928e-09	1.42593e-06
OTUD6A	hsa-miR-29a-3p	-0.248501	1.11734e-06	7.10772e-05
OTX1	hsa-miR-29a-3p	-0.18437	0.000326754	0.00754746
OXTR	hsa-miR-29a-3p	0.277953	4.65094e-08	5.01865e-06
P2RY13	hsa-miR-29a-3p	0.151226	0.00327372	0.0454906
[truncated: 1,163 more rows]

## Sheet: mir29c
Table S7: Spearman correlations between mir-29c and mRNAs in the Oslo2 study (n = 377 breast cancer patients) and enrichment analyses for the corresponding mRNAs.
BH p= Benjamini-Hochberg adjusted p-value
mRNA-miR-29c correlation						Enrich KEGG 2019 Pathway analyses for mRNAs significantly correlated to miR-29c
mRNA	miRNA	Correlation value	p	BH p		Pathway	Gene overlap	p	Adjusted p	Genes
A1BG	hsa-miR-29c-3p	0.213993	2.91313e-05	0.00104667		Cell cycle	67/124	1.28081e-08	3.94491e-06	RB1;CDKN1B;MCM7;CCNH;BUB1B;CDC20;CDC23;CCND1;PTTG1;YWHAQ;PTTG2;CHEK2;CHEK1;EP300;SKP2;SKP1;CDC25C;SMC1A;YWHAZ;CDC25A;CDC25B;SMC1B;CCNA2;TFDP1;RBL1;DBF4;CCNE2;ESPL1;CCNE1;MCM3;MCM4;MCM5;MCM6;ANAPC1;ANAPC2;MCM2;ANAPC13;HDAC2;PCNA;PRKDC;TTK;PKMYT1;CCNB2;ORC4;CCNB1;ORC6;CDC45;ORC1;E2F1;E2F2;SFN;E2F3;BUB1;CDKN2D;CREBBP;CDKN2B;SMAD3;TGFB3;CDKN2A;PLK1;CDC7;GADD45G;CDK7;CDK6;CDK2;CDK1;MAD2L1
A2ML1	hsa-miR-29c-3p	-0.152061	0.00310467	0.0437867		Oocyte meiosis	57/125	0.000121307	0.0186813	CALML5;IGF1R;CDC20;RPS6KA3;RPS6KA6;PPP3CB;SLK;CDC23;PTTG1;YWHAQ;PTTG2;FBXO5;BTRC;SKP1;FBXW11;PPP2R5A;PPP2R5D;CDC25C;SMC1A;YWHAZ;SMC1B;AR;ADCY9;CCNE2;ESPL1;CCNE1;PGR;ANAPC1;ANAPC2;CAMK2B;ANAPC13;CAMK2D;ITPR1;ADCY3;ITPR3;ADCY1;PKMYT1;ADCY7;ADCY6;AURKA;ADCY5;PPP2CA;CCNB2;PPP2CB;PPP3R1;CCNB1;MAPK1;BUB1;PLK1;SPDYE5;STAG3;CDK2;CDK1;CPEB3;CPEB2;CPEB4;MAD2L1
AAAS	hsa-miR-29c-3p	0.218517	1.95309e-05	0.000751354		Prostate cancer	44/97	0.00078516	0.0806097	RB1;CDKN1B;GSTP1;TCF7;PTEN;PIK3CD;PLAT;EGFR;IGF1R;CASP9;IKBKB;NRAS;CCND1;CREB3L4;PLAU;AKT2;PDGFD;CREB3L2;E2F1;EP300;E2F2;MAPK1;E2F3;NKX3-1;PDGFRA;TCF7L2;CREBBP;HSP90AA1;TCF7L1;PDPK1;BAD;MMP9;NFKB1;AR;CREB1;CCNE2;CCNE1;CDK2;BCL2;GRB2;SOS1;SOS2;ATF4;CREB5
AADAT	hsa-miR-29c-3p	-0.306036	1.57075e-09	3.29317e-07		Non-small cell lung cancer	32/66	0.00100446	0.0773431	ALK;RB1;PIK3CD;STK4;FHIT;EGFR;CASP9;NRAS;RXRA;CCND1;AKT2;E2F1;PLCG2;E2F2;MAPK1;E2F3;POLK;PLCG1;BAK1;JAK3;PDPK1;BAD;CDKN2A;PRKCA;GADD45G;EML4;CDK6;RARB;BAX;GRB2;SOS1;SOS2
AAGAB	hsa-miR-29c-3p	0.2219	1.4406e-05	0.000583476		GnRH signaling pathway	42/93	0.0011376	0.0700761	CAMK2B;CAMK2D;CALML5;SRC;ITPR1;ADCY3;ITPR3;CACNA1D;ADCY1;PLD1;CACNA1F;ADCY7;EGFR;ADCY6;ADCY5;NRAS;MAPK7;MAPK1;CGA;MAP2K6;MAP2K3;MAP2K4;PLA2G4F;MAP3K1;PLA2G4D;PRKCD;PLA2G4A;PRKCA;MAPK14;MMP14;PLCB3;ADCY9;PLCB4;JMJD7-PLA2G4B;GNAS;GNRH1;GRB2;SOS1;PLCB1;SOS2;PLCB2;ATF4
AAMP	hsa-miR-29c-3p	0.189558	0.000219352	0.00550294		Primary immunodeficiency	20/37	0.00168082	0.086282	CD40;CIITA;DCLRE1C;TAP2;TAP1;TNFRSF13C;IL2RG;CD3D;UNG;CD79A;ZAP70;PTPRC;CD40LG;LCK;IGLL1;CD19;ICOS;IL7R;JAK3;ADA
AANAT	hsa-miR-29c-3p	-0.149256	0.00370607	0.0495753		Base excision repair	18/33	0.00248343	0.109271	FEN1;PARP3;PCNA;LIG1;MPG;APEX2;HMGB1;UNG;POLB;POLD3;SMUG1;POLD4;NEIL3;POLD1;POLE2;POLL;NEIL1;MUTYH
AARS	hsa-miR-29c-3p	-0.244108	1.73921e-06	0.000102624		DNA replication	19/36	0.00313181	0.120575	PRIM2;FEN1;RFC3;RNASEH2A;PCNA;RFC4;MCM7;LIG1;POLD3;POLD4;RNASEH1;POLD1;POLE2;MCM3;MCM4;MCM5;MCM6;DNA2;MCM2
AARS2	hsa-miR-29c-3p	-0.234044	4.36574e-06	0.00021813		Cushing syndrome	62/155	0.00387371	0.132567	RB1;SCARB1;CDKN1B;ASH2L;CCND1;CREB3L4;CREB3L2;USP8;WNT5B;ARNT;AXIN2;PLCB3;ADCY9;CREB1;PLCB4;CCNE2;CCNE1;CYP21A2;AGTR1;PLCB1;PLCB2;ATF4;CREB5;CAMK2B;CAMK2D;TCF7;ITPR1;ADCY3;CACNA1D;ITPR3;ADCY1;CACNA1F;ADCY7;CRHR1;CACNA1H;EGFR;ADCY6;ADCY5;RAP1B;WNT6;PDE11A;E2F1;E2F2;MAPK1;E2F3;WNT2;TCF7L2;WNT10A;TCF7L1;CDKN2B;CDKN2A;FZD7;FZD6;FZD9;PBX1;POMC;NCEH1;CDK6;CDK2;GNAS;WDR5B;KCNK2
AASDH	hsa-miR-29c-3p	0.171039	0.000867757	0.0163789		Hepatocellular carcinoma	66/168	0.00486409	0.149814	RB1;PTEN;KEAP1;PIK3CD;ACTB;IGF1R;FRAT1;CCND1;AKT2;DPF3;POLK;ARID2;SMARCC2;WNT5B;GSTO2;PRKCA;AXIN2;ARID1A;SOS1;SOS2;MET;SHC4;SHC2;SHC3;GSTP1;TCF7;MGST2;GSTT2;EGFR;WNT6;NRAS;PLCG2;E2F1;E2F2;MAPK1;E2F3;PLCG1;BAK1;GSTT2B;WNT2;GSTM3;NQO1;TCF7L2;WNT10A;GSTM2;TCF7L1;SMAD3;GSTM1;TGFB3;BAD;CSNK1A1;TXNRD2;CDKN2A;FZD7;TXNRD1;FZD6;FZD9;SMARCA4;GADD45G;CDK6;GSTA5;GSTA2;RPS6KB2;BAX;GRB2;CSNK1A1L
AATK	hsa-miR-29c-3p	0.164111	0.00140376	0.0240137		Gastric acid secretion	33/75	0.00600234	0.168065	CAMK2B;CHRM3;MYLK2;CAMK2D;CALML5;ITPR1;ADCY3;ITPR3;ATP1A2;ADCY1;ADCY7;ACTB;ADCY6;MYLK4;ADCY5;SLC9A1;KCNJ10;KCNJ15;ATP1B3;PRKCA;ATP1B1;ATP4A;PLCB3;ADCY9;PLCB4;CCKBR;KCNQ1;GNAS;SLC26A7;PLCB1;PLCB2;KCNK2;CFTR
AATK-AS1	hsa-miR-29c-3p	0.240094	2.58719e-06	0.000141796		Glioma	33/75	0.00600234	0.15406	RB1;SHC4;CAMK2B;SHC2;CAMK2D;SHC3;CALML5;PTEN;PIK3CD;EGFR;IGF1R;NRAS;CCND1;AKT2;E2F1;PLCG2;E2F2;MAPK1;E2F3;POLK;PLCG1;BAK1;PDGFRA;CAMK1D;CDKN2A;PRKCA;GADD45G;CDK6;BAX;GRB2;CAMK1;SOS1;SOS2
ABAT	hsa-miR-29c-3p	0.300292	3.23423e-09	5.88191e-07		Small cell lung cancer	39/93	0.00798404	0.18916	RB1;CDKN1B;PTEN;PIK3CD;XIAP;PTGS2;FHIT;CASP9;IKBKB;RXRA;CCND1;AKT2;CASP3;E2F1;E2F2;E2F3;POLK;BAK1;SKP2;CDKN2B;LAMB3;LAMB2;LAMB4;NFKB1;GADD45G;CDK6;CCNE2;COL4A2;COL4A1;CCNE1;COL4A4;COL4A3;TRAF5;CDK2;CKS2;BCL2;RARB;COL4A5;BAX
ABCA10	hsa-miR-29c-3p	0.179442	0.000472564	0.0101169		Vasopressin-regulated water reabsorption	21/44	0.00883203	0.194305	DCTN6;DYNC2H1;NSF;DYNC1I2;RAB5B;RAB5C;DCTN4;ADCY3;AQP4;ADCY6;RAB11A;DYNC2LI1;DYNC1LI1;DYNC1LI2;CREB1;ADCY9;CREB3L4;CREB3L2;ARHGDIB;GNAS;CREB5
ABCA11P	hsa-miR-29c-3p	0.159412	0.00192534	0.0305265		Endocytosis	89/244	0.0131625	0.27027	ARF3;WIPF1;SH3KBP1;ARPC1B;ARPC5L;ARRB1;WASL;IGF1R;EEA1;ZFYVE27;KIF5C;CHMP1B;PIP5KL1;CHMP1A;PSD3;SH3GL1;SH3GLB2;USP8;PDGFRA;PRKCI;VPS37C;ARAP2;VPS37D;VPS37A;HLA-A;VPS37B;HLA-F;ARFGAP1;RNF41;RUFY1;ZFYVE16;ACAP1;RABEP1;HGS;DNAJC6;RAB35;CHMP4A;STAMBP;STAM2;CHMP5;RAB5B;RAB5C;TSG101;SRC;VPS4A;AGAP2;NEDD4L;AGAP1;SNX32;ASAP1;AGAP3;PLD1;IL2RG;EGFR;SNX4;SNX1;PARD6B;GRK4;CLTCL1;GRK6;AP2S1;RAB11FIP3;RAB11FIP…
ABCA13	hsa-miR-29c-3p	-0.225831	1.00563e-05	0.000436136		Mineral absorption	23/51	0.0142377	0.274076	SLC34A2;SLC46A1;VDR;SLC40A1;CYBRD1;MT1X;ATP1B3;SLC30A1;ATP1A2;ATP1B1;MT2A;MT1A;TRPV6;MT1F;MT1G;MT1H;SLC26A9;ATP7A;MT1B;STEAP2;TRPM6;SLC26A3;MT1E
ABCA3	hsa-miR-29c-3p	0.193391	0.000162311	0.00430507		Cortisol synthesis and secretion	28/65	0.015027	0.272253	SCARB1;ITPR1;ADCY3;ITPR3;CACNA1D;ADCY1;CACNA1F;ADCY7;ADCY6;CACNA1H;ADCY5;CREB3L4;CREB3L2;PBX1;POMC;PLCB3;ADCY9;CREB1;PLCB4;NCEH1;CYP21A2;AGTR1;GNAS;PLCB1;PLCB2;KCNK2;CREB5;ATF4
ABCA9	hsa-miR-29c-3p	0.185045	0.000303563	0.00712731		Fanconi anemia pathway	24/54	0.0152739	0.261353	TOP3B;FANCI;RMI2;BLM;WDR48;REV1;FANCA;FANCC;FANCB;BRCA2;MLH1;FANCE;FANCG;BRIP1;RAD51;EME1;EME2;FANCD2;UBE2T;POLI;HES1;POLK;ATRIP;TELO2
ABCB10	hsa-miR-29c-3p	0.154473	0.00265998	0.0391095		Hedgehog signaling pathway	21/47	0.0209935	0.340316	EVC2;CSNK1G3;SMURF2;CSNK1A1;FBXW11;CUL3;PTCH1;ARRB1;GLI3;CCND1;SMO;KIF3A;GPR161;BOC;BCL2;GAS1;SPOPL;BTRC;CSNK1A1L;CSNK1G2;CDON
ABCB8	hsa-miR-29c-3p	0.177756	0.000534992	0.0111814		Arginine biosynthesis	11/21	0.0245326	0.377803	GLUD1;GLUD2;ACY1;GLS2;ARG1;GPT2;ASL;NAGS;GLUL;ASS1;GLS
ABCC1	hsa-miR-29c-3p	-0.220728	1.60166e-05	0.000636417		FoxO signaling pathway	50/132	0.0266303	0.390578	CDKN1B;IRS1;SETD7;FBXO25;PTEN;PRKAG1;PIK3CD;IGF1R;IKBKB;CCND1;AKT2;TNFSF10;EP300;HOMER3;SKP2;PDPK1;PRKAB1;SIRT1;SGK3;SOS1;SOS2;PRKAA2;AGAP2;NLK;STK4;GABARAP;EGFR;CCNB2;CCNB1;NRAS;MAPK1;S1PR4;PLK4;CDKN2D;CREBBP;CDKN2B;SMAD3;TGFB3;INSR;PLK1;FBXO32;MAPK14;SOD2;GADD45G;G6PC3;C8ORF44-SGK3;CCNG2;CDK2;GRB2;IL7R
ABCC10	hsa-miR-29c-3p	-0.222489	1.36563e-05	0.000560381		Gap junction	35/88	0.0276714	0.3874	SRC;ITPR1;LPAR1;ADCY3;ITPR3;ADCY1;ADCY7;EGFR;ADCY6;ADCY5;TUBA1C;TUBB6;GJA1;TUBA1B;NRAS;MAPK7;TUBB3;PDGFD;MAPK1;DRD2;PDGFRA;TUBB;PRKCA;TUBB2B;PLCB3;ADCY9;PLCB4;CDK1;GNAS;GRB2;SOS1;PLCB1;SOS2;PLCB2;TUBA8
ABCC11	hsa-miR-29c-3p	0.188468	0.000238717	0.00590736		D-Glutamine and D-glutamate metabolism	4/5	0.0296989	0.397707	GLUD1;GLUD2;GLS2;GLS
ABCC4	hsa-miR-29c-3p	-0.182426	0.000378356	0.00847799		Steroid biosynthesis	10/19	0.0304487	0.390759	SQLE;EBP;CYP24A1;SOAT2;DHCR24;CEL;DHCR7;HSD17B7;LIPA;FDFT1
ABCC6P1	hsa-miR-29c-3p	0.185499	0.000299874	0.00706094		Human T-cell leukemia virus 1 infection	78/219	0.0339058	0.41772	RB1;CD40;TRRAP;PTEN;BUB1B;PIK3CD;CD3G;TNFRSF13C;CD3D;ETS1;ICAM1;CDC20;IKBKB;POLB;PPP3CB;CDC23;CCND1;PTTG1;CREB3L4;PTTG2;CHEK2;AKT2;CHEK1;CREB3L2;TSPO;EP300;JAK3;HLA-DOB;IL15RA;MAP2K4;MMP7;TBP;MSX2;HLA-A;HLA-F;CCNA2;ADCY9;CREB1;CCNE2;ESPL1;CCNE1;LCK;TBPL1;SLC25A4;ANAPC1;ATF4;ANAPC2;CREB5;VAC14;ADCY3;XIAP;ADCY1;IL2RG;ADCY7;ADCY6;ADCY5;CCNB2;PPP3R1;NRAS;E2F1;E2F2;MAPK1;E2F3;HLA-DQA2;RANBP1;CREBBP;CD…
ABCC8	hsa-miR-29c-3p	0.338246	2.02992e-11	1.02755e-08		Glycosylphosphatidylinositol (GPI)-anchor biosynthesis	12/25	0.0411732	0.487744	PIGB;PIGT;PIGO;PIGQ;PIGA;PIGP;PIGK;PIGG;PIGV;PIGF;PIGX;PIGH
ABCD1	hsa-miR-29c-3p	-0.157686	0.00215775	0.033266		Phospholipase D signaling pathway	54/148	0.0446927	0.509828	DGKG;DGKD;PIK3CD;GRM2;GRM4;AKT2;PDGFRA;PLA2G4F;PLA2G4D;SPHK2;SPHK1;PLA2G4A;TSC1;PRKCA;PLCB3;ADCY9;MRAS;PLCB4;JMJD7-PLA2G4B;KIT;AGTR1;MS4A2;SOS1;PLCB1;SOS2;PLCB2;RAPGEF3;RAPGEF4;SHC4;SHC2;SHC3;LPAR1;ADCY3;ADCY1;PLD1;AGPAT1;ADCY7;EGFR;ADCY6;ADCY5;AGPAT4;NRAS;PDGFD;PLCG2;MAPK1;FYN;PLCG1;CYTH1;INSR;PTPN11;KITLG;RHEB;GNAS;GRB2
ABCF1	hsa-miR-29c-3p	-0.152825	0.00293015	0.042003		Circadian rhythm	14/31	0.0494255	0.54368	PRKAA2;FBXW11;RORC;PRKAG1;NR1D1;PRKAB1;PER2;PER3;CREB1;BHLHE40;CRY2;FBXL3;BTRC;SKP1
ABCG1	hsa-miR-29c-3p	0.288389	1.18059e-08	1.67877e-06
ABCG2	hsa-miR-29c-3p	0.179597	0.000467187	0.0100221
ABHD1	hsa-miR-29c-3p	0.210009	4.1147e-05	0.00140011
ABHD12B	hsa-miR-29c-3p	0.159888	0.00186541	0.0298005
ABHD14A	hsa-miR-29c-3p	0.315848	4.41181e-10	1.15452e-07
ABHD2	hsa-miR-29c-3p	0.268136	1.39901e-07	1.24436e-05
ABHD3	hsa-miR-29c-3p	0.1543	0.00268981	0.039479
ABI2	hsa-miR-29c-3p	0.166933	0.00114056	0.0202856
ABLIM3	hsa-miR-29c-3p	0.232288	5.49575e-06	0.000263541
ABTB1	hsa-miR-29c-3p	0.19686	0.000122969	0.00342148
ABTB2	hsa-miR-29c-3p	-0.338972	1.37062e-11	7.71229e-09
ACAA1	hsa-miR-29c-3p	0.179632	0.000465973	0.0100019
ACADSB	hsa-miR-29c-3p	0.423566	0	0
ACAN	hsa-miR-29c-3p	-0.215253	2.60832e-05	0.00095548
ACAP1	hsa-miR-29c-3p	-0.18577	0.000293727	0.00694363
ACAT2	hsa-miR-29c-3p	-0.226587	9.37749e-06	0.000410456
ACBD3	hsa-miR-29c-3p	0.15645	0.00233968	0.0354538
ACCN3	hsa-miR-29c-3p	0.158139	0.00209437	0.0325658
ACE2	hsa-miR-29c-3p	-0.208819	4.55581e-05	0.0015282
ACER3	hsa-miR-29c-3p	-0.167683	0.00109791	0.0197167
ACMSD	hsa-miR-29c-3p	0.23469	4.37049e-06	0.000218285
ACOT4	hsa-miR-29c-3p	0.261124	2.70708e-07	2.1694e-05
ACOT9	hsa-miR-29c-3p	-0.360018	7.67796e-13	7.9262e-10
ACOX2	hsa-miR-29c-3p	0.225144	1.07131e-05	0.000459755
ACOX3	hsa-miR-29c-3p	0.241648	2.22021e-06	0.000125467
ACP6	hsa-miR-29c-3p	0.23867	2.97415e-06	0.000159611
ACPL2	hsa-miR-29c-3p	0.194641	0.000146937	0.0039557
ACSF2	hsa-miR-29c-3p	0.214217	2.85659e-05	0.00102917
ACSL3	hsa-miR-29c-3p	0.237096	3.24265e-06	0.000171493
ACSL4	hsa-miR-29c-3p	-0.298048	4.27109e-09	7.3874e-07
ACSL6	hsa-miR-29c-3p	-0.179528	0.000469561	0.0100641
ACSM1	hsa-miR-29c-3p	0.283138	2.55543e-08	3.0907e-06
ACTB	hsa-miR-29c-3p	-0.31402	5.6084e-10	1.3979e-07
ACTBL2	hsa-miR-29c-3p	-0.273884	6.52147e-08	6.62793e-06
ACTG2	hsa-miR-29c-3p	-0.170234	0.000918465	0.0171143
ACTL8	hsa-miR-29c-3p	-0.169451	0.000970464	0.017902
ACTN1	hsa-miR-29c-3p	-0.305244	1.73666e-09	3.53003e-07
ACTN3	hsa-miR-29c-3p	-0.213591	3.0174e-05	0.00107734
ACTN4	hsa-miR-29c-3p	-0.221743	1.46124e-05	0.000590559
ACTR2	hsa-miR-29c-3p	-0.293	7.91559e-09	1.21948e-06
ACTR3	hsa-miR-29c-3p	-0.230819	6.31526e-06	0.000296338
ACTR3B	hsa-miR-29c-3p	-0.160483	0.0017929	0.0288523
ACTR8	hsa-miR-29c-3p	0.252445	7.45804e-07	5.07681e-05
ACVR1B	hsa-miR-29c-3p	0.211117	3.59306e-05	0.00124523
ACVR2A	hsa-miR-29c-3p	-0.225903	9.9896e-06	0.000433818
ACVR2B	hsa-miR-29c-3p	0.25389	6.42128e-07	4.47399e-05
ACY1	hsa-miR-29c-3p	0.204728	6.43979e-05	0.00202249
ADA	hsa-miR-29c-3p	-0.299655	3.50062e-09	6.28701e-07
ADAL	hsa-miR-29c-3p	0.175618	0.000625207	0.0126377
ADAM17	hsa-miR-29c-3p	-0.359663	8.12275e-13	8.06773e-10
ADAM19	hsa-miR-29c-3p	-0.298687	3.94662e-09	6.96401e-07
ADAM20	hsa-miR-29c-3p	0.16053	0.00176676	0.0285613
ADAM32	hsa-miR-29c-3p	-0.155186	0.00254012	0.0377622
ADAMTS1	hsa-miR-29c-3p	-0.196116	0.000130571	0.00359183
ADAMTS13	hsa-miR-29c-3p	0.154328	0.002685	0.0394287
ADAMTS2	hsa-miR-29c-3p	-0.17248	0.000783393	0.0151085
ADAMTS3	hsa-miR-29c-3p	-0.228315	7.98618e-06	0.000359066
ADAMTS9	hsa-miR-29c-3p	-0.221643	1.47455e-05	0.000595571
ADAP1	hsa-miR-29c-3p	0.166054	0.00122886	0.0216256
ADARB1	hsa-miR-29c-3p	-0.1963	0.000128646	0.00354407
ADAT2	hsa-miR-29c-3p	-0.217555	2.12797e-05	0.000805653
ADCK5	hsa-miR-29c-3p	-0.158106	0.00209901	0.0326135
ADCY1	hsa-miR-29c-3p	0.258524	3.949e-07	2.98377e-05
ADCY3	hsa-miR-29c-3p	-0.187167	0.000263907	0.00638608
ADCY5	hsa-miR-29c-3p	0.15262	0.00299591	0.0426983
ADCY6	hsa-miR-29c-3p	0.271964	9.15114e-08	8.74468e-06
ADCY7	hsa-miR-29c-3p	-0.228742	7.67403e-06	0.000347847
ADCY9	hsa-miR-29c-3p	0.315862	4.40375e-10	1.15452e-07
ADD2	hsa-miR-29c-3p	-0.243507	1.84651e-06	0.000107712
ADH7	hsa-miR-29c-3p	0.151137	0.00329215	0.04565
ADHFE1	hsa-miR-29c-3p	0.156481	0.00233497	0.0353982
ADIPOR1	hsa-miR-29c-3p	0.179802	0.000460146	0.00990768
ADM	hsa-miR-29c-3p	-0.313072	6.34815e-10	1.54412e-07
ADO	hsa-miR-29c-3p	0.179135	0.000483413	0.0103088
ADORA2B	hsa-miR-29c-3p	-0.187049	0.000266312	0.00643241
ADPRH	hsa-miR-29c-3p	-0.206918	5.35505e-05	0.001743
ADRA2A	hsa-miR-29c-3p	0.200984	8.50832e-05	0.00254536
ADRM1	hsa-miR-29c-3p	-0.180387	0.000440599	0.00958917
AFF3	hsa-miR-29c-3p	0.316375	4.11556e-10	1.09893e-07
AFF4	hsa-miR-29c-3p	0.362384	5.26365e-13	6.10704e-10
AFG3L1P	hsa-miR-29c-3p	-0.211376	3.65752e-05	0.0012649
AFMID	hsa-miR-29c-3p	0.24909	1.05229e-06	6.74955e-05
AFTPH	hsa-miR-29c-3p	0.188718	0.000234136	0.00581155
AGAP1	hsa-miR-29c-3p	0.179083	0.00048527	0.0103383
AGAP2	hsa-miR-29c-3p	-0.194795	0.000145148	0.00391478
AGAP3	hsa-miR-29c-3p	-0.162593	0.00155594	0.0259566
AGBL2	hsa-miR-29c-3p	0.31452	5.25304e-10	1.32955e-07
AGBL4	hsa-miR-29c-3p	0.155354	0.00251265	0.0374642
AGGF1	hsa-miR-29c-3p	0.362538	5.13467e-13	6.06473e-10
AGK	hsa-miR-29c-3p	-0.19451	0.000148486	0.00399167
AGPAT1	hsa-miR-29c-3p	-0.185152	0.00030108	0.00708677
AGPAT4	hsa-miR-29c-3p	-0.289759	1.16913e-08	1.66972e-06
AGR2	hsa-miR-29c-3p	0.222137	1.41e-05	0.000574811
AGR3	hsa-miR-29c-3p	0.328014	8.55816e-11	3.16064e-08
AGTPBP1	hsa-miR-29c-3p	-0.314612	5.19031e-10	1.31621e-07
AGTR1	hsa-miR-29c-3p	0.19144	0.000189327	0.00489143
AGXT2L2	hsa-miR-29c-3p	0.206882	5.37131e-05	0.00174656
AHCYL1	hsa-miR-29c-3p	0.187673	0.000253833	0.00619606
AHCYL2	hsa-miR-29c-3p	0.171615	0.000833062	0.0158565
AHI1	hsa-miR-29c-3p	0.183956	0.000337147	0.00773439
AHNAK	hsa-miR-29c-3p	0.177738	0.000535721	0.0111912
AIF1L	hsa-miR-29c-3p	-0.316662	3.96239e-10	1.06672e-07
AIM1	hsa-miR-29c-3p	-0.169931	0.000938318	0.0174075
AIM2	hsa-miR-29c-3p	-0.246126	1.42064e-06	8.65897e-05
AK5	hsa-miR-29c-3p	0.156918	0.0022693	0.0345992
AK8	hsa-miR-29c-3p	0.288721	1.32336e-08	1.83792e-06
AKAP5	hsa-miR-29c-3p	0.161139	0.00171593	0.0279639
AKAP8	hsa-miR-29c-3p	0.306027	1.57241e-09	3.29317e-07
AKAP8L	hsa-miR-29c-3p	0.167162	0.00113831	0.0202605
AKIRIN1	hsa-miR-29c-3p	-0.219337	1.81497e-05	0.000706304
AKIRIN2	hsa-miR-29c-3p	-0.241535	2.08895e-06	0.0001197
AKIRIN2-AS1	hsa-miR-29c-3p	-0.192036	0.000180655	0.00471062
AKR1B1	hsa-miR-29c-3p	-0.150711	0.00338197	0.046541
AKR1E2	hsa-miR-29c-3p	-0.245554	1.50475e-06	9.08124e-05
AKR7A2	hsa-miR-29c-3p	0.261496	2.87717e-07	2.29031e-05
AKR7A2P1	hsa-miR-29c-3p	0.253668	6.57073e-07	4.56041e-05
AKR7A3	hsa-miR-29c-3p	0.241906	2.16427e-06	0.000122888
AKR7L	hsa-miR-29c-3p	0.274431	6.93799e-08	6.98091e-06
AKT2	hsa-miR-29c-3p	0.165432	0.00128254	0.0223781
ALAD	hsa-miR-29c-3p	0.233898	4.42756e-06	0.00022038
ALCAM	hsa-miR-29c-3p	0.276631	4.75372e-08	5.09184e-06
ALDH1A3	hsa-miR-29c-3p	-0.191137	0.000188948	0.00488411
ALDH1B1	hsa-miR-29c-3p	-0.20266	7.65143e-05	0.00232695
ALDH1L2	hsa-miR-29c-3p	-0.1888	0.000232653	0.00578271
ALDH3A2	hsa-miR-29c-3p	0.236266	3.75535e-06	0.000193382
ALDH6A1	hsa-miR-29c-3p	0.201388	8.5001e-05	0.00254491
ALDH9A1	hsa-miR-29c-3p	0.158277	0.00207544	0.0323623
ALG1	hsa-miR-29c-3p	0.150837	0.00335533	0.0462959
ALG10B	hsa-miR-29c-3p	0.198724	0.000105731	0.00303168
ALG13	hsa-miR-29c-3p	0.165664	0.00126227	0.0220832
ALG14	hsa-miR-29c-3p	0.272841	8.29576e-08	8.09244e-06
ALG2	hsa-miR-29c-3p	0.159629	0.0018978	0.0301883
ALG3	hsa-miR-29c-3p	-0.208716	4.59615e-05	0.00153916
ALG5	hsa-miR-29c-3p	0.161493	0.00167561	0.0274392
ALK	hsa-miR-29c-3p	-0.206466	5.56364e-05	0.00180016
ALKBH1	hsa-miR-29c-3p	0.181546	0.000404153	0.00893842
ALKBH7	hsa-miR-29c-3p	0.26775	1.45968e-07	1.28783e-05
ALPK2	hsa-miR-29c-3p	-0.183897	0.000338664	0.00776376
ALS2CR8	hsa-miR-29c-3p	0.284216	2.25313e-08	2.80265e-06
AMBP	hsa-miR-29c-3p	0.150043	0.00352739	0.0480031
AMD1	hsa-miR-29c-3p	-0.278123	4.56105e-08	4.95427e-06
AMFR	hsa-miR-29c-3p	0.162875	0.00152663	0.0255822
AMN1	hsa-miR-29c-3p	0.245908	1.34333e-06	8.22602e-05
AMOTL1	hsa-miR-29c-3p	-0.262505	2.58186e-07	2.0853e-05
AMTN	hsa-miR-29c-3p	-0.218634	1.9328e-05	0.000745519
ANAPC1	hsa-miR-29c-3p	-0.189646	0.000217847	0.00547355
ANAPC13	hsa-miR-29c-3p	0.15564	0.002442	0.0366535
ANAPC16	hsa-miR-29c-3p	0.206628	5.48835e-05	0.001778
ANAPC2	hsa-miR-29c-3p	0.16936	0.000976655	0.0179915
ANG	hsa-miR-29c-3p	0.338003	2.10189e-11	1.05582e-08
ANGEL2	hsa-miR-29c-3p	0.276579	5.43981e-08	5.71926e-06
ANGPT1	hsa-miR-29c-3p	-0.156088	0.00239558	0.0361379
ANGPTL4	hsa-miR-29c-3p	-0.153918	0.00275681	0.0401549
ANKAR	hsa-miR-29c-3p	0.226076	9.31256e-06	0.000408475
ANKDD1A	hsa-miR-29c-3p	-0.230931	6.24865e-06	0.000294054
ANKFY1	hsa-miR-29c-3p	-0.186636	0.000274901	0.00658526
ANKHD1-EIF4EBP3	hsa-miR-29c-3p	0.350223	3.48827e-12	2.48551e-09
ANKK1	hsa-miR-29c-3p	0.168449	0.00104093	0.0188958
ANKLE2	hsa-miR-29c-3p	-0.199053	0.000102939	0.0029707
ANKMY1	hsa-miR-29c-3p	0.182576	0.000374141	0.00839647
ANKMY2	hsa-miR-29c-3p	0.170275	0.000915846	0.0170771
ANKRA2	hsa-miR-29c-3p	0.405416	0	0
ANKRD1	hsa-miR-29c-3p	-0.226618	9.35089e-06	0.000409882
ANKRD11	hsa-miR-29c-3p	-0.358528	9.71378e-13	9.4752e-10
ANKRD12	hsa-miR-29c-3p	0.15929	0.00194097	0.0307074
ANKRD13A	hsa-miR-29c-3p	-0.232719	5.27547e-06	0.000254844
ANKRD22	hsa-miR-29c-3p	-0.149623	0.00362188	0.0488375
ANKRD24	hsa-miR-29c-3p	0.299996	3.35542e-09	6.07619e-07
ANKRD27	hsa-miR-29c-3p	-0.221773	1.45733e-05	0.000589161
ANKRD30A	hsa-miR-29c-3p	0.33427	3.57505e-11	1.63314e-08
ANKRD30B	hsa-miR-29c-3p	0.259563	3.53684e-07	2.71966e-05
ANKRD42	hsa-miR-29c-3p	0.341671	1.23783e-11	7.14922e-09
ANKRD43	hsa-miR-29c-3p	0.252879	7.13089e-07	4.87759e-05
ANKRD5	hsa-miR-29c-3p	0.197365	0.000118061	0.00331328
ANKRD63	hsa-miR-29c-3p	0.165424	0.00128321	0.0223839
ANKRD7	hsa-miR-29c-3p	-0.166487	0.00119271	0.0210686
ANKS1B	hsa-miR-29c-3p	0.238347	3.06919e-06	0.000163573
ANKS6	hsa-miR-29c-3p	-0.307491	1.30495e-09	2.78191e-07
ANLN	hsa-miR-29c-3p	-0.362178	5.44094e-13	6.20295e-10
ANP32A	hsa-miR-29c-3p	0.221059	1.55456e-05	0.000621378
ANP32B	hsa-miR-29c-3p	-0.285724	1.88728e-08	2.42345e-06
ANP32BP1	hsa-miR-29c-3p	-0.317497	2.82389e-10	8.15481e-08
ANP32E	hsa-miR-29c-3p	-0.253536	6.66163e-07	4.60886e-05
ANUBL1	hsa-miR-29c-3p	0.189247	0.000224719	0.00561716
ANXA1	hsa-miR-29c-3p	-0.270041	1.0091e-07	9.48383e-06
ANXA3	hsa-miR-29c-3p	-0.155266	0.00252703	0.037623
ANXA7	hsa-miR-29c-3p	0.218925	1.88315e-05	0.00072851
ANXA8L2	hsa-miR-29c-3p	-0.199803	9.68233e-05	0.00282972
ANXA9	hsa-miR-29c-3p	0.320834	2.27307e-10	6.86665e-08
AOX2P	hsa-miR-29c-3p	0.222053	1.42081e-05	0.000577245
AP1AR	hsa-miR-29c-3p	0.306038	1.57022e-09	3.29317e-07
AP1B1	hsa-miR-29c-3p	-0.154626	0.00263396	0.0388381
AP1M1	hsa-miR-29c-3p	-0.180927	0.000423265	0.0092735
AP2B1	hsa-miR-29c-3p	0.175552	0.000628217	0.0126829
AP2S1	hsa-miR-29c-3p	-0.163312	0.00146361	0.0247726
APBA1	hsa-miR-29c-3p	-0.158471	0.00204908	0.0320313
APBA2	hsa-miR-29c-3p	-0.308825	1.09987e-09	2.40735e-07
APBB1	hsa-miR-29c-3p	0.212289	3.24309e-05	0.00114237
APBB2	hsa-miR-29c-3p	0.31993	2.56584e-10	7.55949e-08
APBB3	hsa-miR-29c-3p	0.276591	5.43233e-08	5.71598e-06
APCDD1	hsa-miR-29c-3p	-0.162513	0.00156441	0.0260581
APCDD1L	hsa-miR-29c-3p	-0.247685	1.21378e-06	7.55621e-05
APEH	hsa-miR-29c-3p	0.187342	0.000260384	0.00631653
APEX2	hsa-miR-29c-3p	-0.217668	2.10659e-05	0.000799151
APH1A	hsa-miR-29c-3p	0.196611	0.000125473	0.00347784
APH1B	hsa-miR-29c-3p	0.36074	6.84607e-13	7.23839e-10
APOA1BP	hsa-miR-29c-3p	0.192584	0.000173011	0.0045411
APOBEC3B	hsa-miR-29c-3p	-0.221339	1.51566e-05	0.000609883
APOBEC3C	hsa-miR-29c-3p	-0.162265	0.00157163	0.0261253
APOBEC3D	hsa-miR-29c-3p	-0.18562	0.000297106	0.00700455
APOF	hsa-miR-29c-3p	0.243597	1.83004e-06	0.000106968
APOL4	hsa-miR-29c-3p	-0.178389	0.000510715	0.010784
APOM	hsa-miR-29c-3p	0.153179	0.00289074	0.041551
APP	hsa-miR-29c-3p	-0.199206	0.000101662	0.00294282
APPBP2	hsa-miR-29c-3p	0.203204	7.31339e-05	0.00223973
APPL1	hsa-miR-29c-3p	0.22484	1.10166e-05	0.000469551
APPL2	hsa-miR-29c-3p	0.171433	0.000843915	0.0160305
APRT	hsa-miR-29c-3p	-0.16852	0.00103577	0.0188213
AQP11	hsa-miR-29c-3p	0.189285	0.000224059	0.00560494
AQP4	hsa-miR-29c-3p	-0.158286	0.00207421	0.0323509
AQP5	hsa-miR-29c-3p	-0.20478	6.41157e-05	0.00201727
AQP9	hsa-miR-29c-3p	-0.172178	0.000800431	0.015376
AQR	hsa-miR-29c-3p	0.214022	2.90584e-05	0.00104462
AR	hsa-miR-29c-3p	0.304707	1.85884e-09	3.73208e-07
ARAP2	hsa-miR-29c-3p	-0.175878	0.000613519	0.0124495
ARF3	hsa-miR-29c-3p	0.24037	2.51821e-06	0.000138725
ARF4	hsa-miR-29c-3p	0.155036	0.00254007	0.0377622
ARFGAP1	hsa-miR-29c-3p	-0.212397	3.3478e-05	0.00117138
ARFGEF1	hsa-miR-29c-3p	0.176146	0.000601701	0.0122571
ARFGEF2	hsa-miR-29c-3p	0.190695	0.000200711	0.00513295
ARFIP1	hsa-miR-29c-3p	0.176545	0.000584503	0.0120037
ARFIP2	hsa-miR-29c-3p	0.260636	2.85445e-07	2.27499e-05
ARFRP1	hsa-miR-29c-3p	-0.186622	0.000275184	0.00658724
ARG1	hsa-miR-29c-3p	0.154275	0.0026942	0.0395196
ARHGAP10	hsa-miR-29c-3p	-0.181961	0.000391799	0.00872225
ARHGAP11A	hsa-miR-29c-3p	-0.282845	2.6444e-08	3.18362e-06
ARHGAP11B	hsa-miR-29c-3p	-0.330118	6.39542e-11	2.52553e-08
ARHGAP22	hsa-miR-29c-3p	-0.226075	9.83224e-06	0.000427409
ARHGAP23	hsa-miR-29c-3p	-0.151277	0.00326319	0.0453848
ARHGAP27	hsa-miR-29c-3p	-0.23642	3.70013e-06	0.000191289
ARHGAP30	hsa-miR-29c-3p	-0.193055	0.000166688	0.00440156
ARHGAP31	hsa-miR-29c-3p	-0.161275	0.00170029	0.0277538
ARHGAP32	hsa-miR-29c-3p	0.241326	2.29197e-06	0.000128525
ARHGAP35	hsa-miR-29c-3p	0.258084	4.13702e-07	3.0939e-05
ARHGAP9	hsa-miR-29c-3p	-0.16486	0.00133372	0.0230623
ARHGDIB	hsa-miR-29c-3p	0.150382	0.00345308	0.0472765
ARHGEF12	hsa-miR-29c-3p	0.180813	0.00042686	0.00934195
ARHGEF16	hsa-miR-29c-3p	0.151703	0.0031484	0.0442037
ARHGEF3	hsa-miR-29c-3p	0.244721	1.51568e-06	9.12372e-05
ARHGEF38	hsa-miR-29c-3p	0.222719	1.33741e-05	0.000551047
ARHGEF4	hsa-miR-29c-3p	-0.210412	3.9745e-05	0.0013591
ARHGEF9	hsa-miR-29c-3p	-0.217068	2.2219e-05	0.000834682
ARID1A	hsa-miR-29c-3p	0.157786	0.00212105	0.0328781
ARID2	hsa-miR-29c-3p	0.287035	1.61656e-08	2.15387e-06
ARID4B	hsa-miR-29c-3p	0.224935	1.09209e-05	0.00046623
ARL1	hsa-miR-29c-3p	0.265283	1.71618e-07	1.46868e-05
ARL10	hsa-miR-29c-3p	-0.208833	4.55041e-05	0.00152736
ARL13A	hsa-miR-29c-3p	-0.233273	5.00413e-06	0.000244074
ARL3	hsa-miR-29c-3p	0.177128	0.000550019	0.0114226
ARL4C	hsa-miR-29c-3p	-0.309082	1.0642e-09	2.34099e-07
ARL5B	hsa-miR-29c-3p	-0.217215	2.19325e-05	0.000825577
ARL9	hsa-miR-29c-3p	-0.279936	3.23453e-08	3.73956e-06
ARMC4	hsa-miR-29c-3p	0.224379	1.14927e-05	0.000485738
ARMCX1	hsa-miR-29c-3p	0.18493	0.00030626	0.00717393
ARMCX2	hsa-miR-29c-3p	0.203414	7.18639e-05	0.00220703
ARMCX5	hsa-miR-29c-3p	0.195014	0.000142622	0.00386335
ARNT	hsa-miR-29c-3p	0.213574	3.02177e-05	0.00107861
ARNT2	hsa-miR-29c-3p	0.263996	2.19808e-07	1.82393e-05
ARNTL2	hsa-miR-29c-3p	-0.390571	2.66877e-15	8.90916e-12
ARPC1B	hsa-miR-29c-3p	-0.153589	0.00281584	0.0408107
ARPC2	hsa-miR-29c-3p	-0.16731	0.00111101	0.0198844
ARPC5L	hsa-miR-29c-3p	-0.215281	2.49062e-05	0.00091904
ARPP19	hsa-miR-29c-3p	0.238478	3.03039e-06	0.000162032
ARRB1	hsa-miR-29c-3p	0.202682	7.63751e-05	0.00232347
ARSB	hsa-miR-29c-3p	-0.235679	3.97393e-06	0.00020249
ARSD	hsa-miR-29c-3p	0.233601	4.85008e-06	0.000237977
ARSG	hsa-miR-29c-3p	0.388737	4.15634e-15	1.19918e-11
ART3	hsa-miR-29c-3p	-0.252994	7.04691e-07	4.83208e-05
ARV1	hsa-miR-29c-3p	0.235994	3.85533e-06	0.000197367
AS3MT	hsa-miR-29c-3p	0.205347	6.11377e-05	0.0019441
ASAH1	hsa-miR-29c-3p	0.36263	5.05991e-13	6.03077e-10
ASAP1	hsa-miR-29c-3p	-0.169725	0.000951987	0.0176237
ASAP1-IT1	hsa-miR-29c-3p	-0.187851	0.000250375	0.00613535
ASB13	hsa-miR-29c-3p	0.283554	2.43427e-08	2.96882e-06
ASB8	hsa-miR-29c-3p	0.284118	2.27904e-08	2.83219e-06
ASCC3	hsa-miR-29c-3p	-0.149935	0.00355161	0.0482176
ASCL5	hsa-miR-29c-3p	-0.179703	0.000463515	0.00996124
ASF1B	hsa-miR-29c-3p	-0.170394	0.000908175	0.0169853
ASH1L	hsa-miR-29c-3p	0.223539	1.24108e-05	0.000517042
ASH2L	hsa-miR-29c-3p	0.15961	0.00190023	0.0302091
ASL	hsa-miR-29c-3p	0.202942	7.474e-05	0.00228093
ASMT	hsa-miR-29c-3p	0.195183	0.000140709	0.00382178
ASMTL	hsa-miR-29c-3p	0.296472	5.18483e-09	8.61549e-07
ASNA1	hsa-miR-29c-3p	0.163431	0.0014702	0.024848
ASPM	hsa-miR-29c-3p	-0.272285	8.82914e-08	8.52395e-06
ASS1	hsa-miR-29c-3p	-0.238563	3.00516e-06	0.000161011
ASTE1	hsa-miR-29c-3p	0.15067	0.00339073	0.0466322
ASXL1	hsa-miR-29c-3p	-0.173834	0.000711075	0.0139769
ATAD3A	hsa-miR-29c-3p	-0.273608	6.7306e-08	6.80363e-06
ATAD3B	hsa-miR-29c-3p	-0.238986	2.88364e-06	0.000155453
ATAD5	hsa-miR-29c-3p	-0.217386	2.1601e-05	0.000815812
ATF1	hsa-miR-29c-3p	0.242993	1.9433e-06	0.000112584
ATF3	hsa-miR-29c-3p	-0.172608	0.00077627	0.0150064
ATF4	hsa-miR-29c-3p	-0.149013	0.00373265	0.0498242
ATF6	hsa-miR-29c-3p	0.158001	0.00211358	0.0327867
ATF7IP	hsa-miR-29c-3p	-0.223761	1.21609e-05	0.000508409
ATG16L1	hsa-miR-29c-3p	0.185956	0.00028959	0.00686193
ATG16L2	hsa-miR-29c-3p	0.164521	0.00134745	0.0232231
ATG2B	hsa-miR-29c-3p	0.264213	1.93117e-07	1.62717e-05
ATL2	hsa-miR-29c-3p	-0.356828	1.26758e-12	1.17034e-09
ATL3	hsa-miR-29c-3p	-0.158863	0.00199663	0.0314024
ATOH7	hsa-miR-29c-3p	-0.17269	0.000771732	0.0149363
ATP11A	hsa-miR-29c-3p	-0.216274	2.3838e-05	0.000884354
ATP11B	hsa-miR-29c-3p	-0.311046	8.25976e-10	1.89983e-07
ATP11C	hsa-miR-29c-3p	-0.261111	2.99848e-07	2.37248e-05
ATP1A1OS	hsa-miR-29c-3p	0.243532	1.84183e-06	0.000107513
ATP1A2	hsa-miR-29c-3p	0.230864	6.28824e-06	0.000295282
ATP1B1	hsa-miR-29c-3p	0.173031	0.000740867	0.014452
ATP1B3	hsa-miR-29c-3p	-0.224288	1.15891e-05	0.000488867
ATP2A1	hsa-miR-29c-3p	-0.160517	0.00178883	0.0288287
ATP4A	hsa-miR-29c-3p	-0.154769	0.00258449	0.0382743
ATP5A1	hsa-miR-29c-3p	0.18545	0.000294277	0.00695411
ATP5G2	hsa-miR-29c-3p	0.291285	8.29395e-09	1.26735e-06
ATP5S	hsa-miR-29c-3p	0.214631	2.75495e-05	0.000998867
ATP6AP1	hsa-miR-29c-3p	0.199885	9.31876e-05	0.00274735
ATP6AP1L	hsa-miR-29c-3p	0.227109	8.93483e-06	0.000395444
ATP6V0A4	hsa-miR-29c-3p	-0.183721	0.000343213	0.00784883
ATP6V0E1	hsa-miR-29c-3p	0.209342	4.3566e-05	0.00147135
ATP6V1C2	hsa-miR-29c-3p	-0.254761	5.35647e-07	3.83542e-05
ATP6V1D	hsa-miR-29c-3p	0.187255	0.000262126	0.0063512
ATP6V1G1	hsa-miR-29c-3p	0.241664	2.06228e-06	0.000118483
ATP6V1G2	hsa-miR-29c-3p	0.150967	0.00332789	0.0459851
ATP6V1G3	hsa-miR-29c-3p	0.176139	0.000601995	0.0122593
ATP7A	hsa-miR-29c-3p	0.156717	0.00229931	0.0349835
ATP7B	hsa-miR-29c-3p	0.21722	2.19212e-05	0.000825387
ATP8	hsa-miR-29c-3p	-0.17955	0.000459758	0.0099042
ATP8B1	hsa-miR-29c-3p	0.37022	1.08462e-13	1.82307e-10
ATPAF1	hsa-miR-29c-3p	0.206429	5.58134e-05	0.00180456
ATPIF1	hsa-miR-29c-3p	0.208192	4.80633e-05	0.00159367
ATRIP	hsa-miR-29c-3p	0.180368	0.000441215	0.00959939
ATXN10	hsa-miR-29c-3p	0.175508	0.000630207	0.0127133
ATXN2	hsa-miR-29c-3p	0.210627	3.90162e-05	0.00133697
ATXN7	hsa-miR-29c-3p	0.204638	6.48816e-05	0.00203404
ATXN7L3B	hsa-miR-29c-3p	0.150745	0.0033748	0.0464667
ATXN8	hsa-miR-29c-3p	0.176244	0.000586865	0.012039
AUH	hsa-miR-29c-3p	0.258883	3.8014e-07	2.89255e-05
AURKA	hsa-miR-29c-3p	-0.238502	3.02319e-06	0.000161779
AURKB	hsa-miR-29c-3p	-0.272369	8.74592e-08	8.46231e-06
AVEN	hsa-miR-29c-3p	-0.195198	0.000140542	0.00381806
AXIN2	hsa-miR-29c-3p	0.159201	0.00195247	0.0308485
AZGP1	hsa-miR-29c-3p	0.277036	4.53605e-08	4.93529e-06
AZGP1P1	hsa-miR-29c-3p	0.302234	2.538e-09	4.85054e-07
AZI1	hsa-miR-29c-3p	-0.19785	0.000113514	0.0032074
AZU1	hsa-miR-29c-3p	0.233665	4.82083e-06	0.00023663
B3GALNT2	hsa-miR-29c-3p	-0.19991	9.59734e-05	0.00281052
B3GAT1	hsa-miR-29c-3p	-0.208059	4.86079e-05	0.00160701
B3GNT1	hsa-miR-29c-3p	0.238389	3.05669e-06	0.000163106
B3GNT3	hsa-miR-29c-3p	-0.35062	3.28546e-12	2.3774e-09
B3GNT4	hsa-miR-29c-3p	-0.157769	0.00212344	0.0329073
B3GNT5	hsa-miR-29c-3p	-0.347494	5.25236e-12	3.46038e-09
B4GALNT1	hsa-miR-29c-3p	-0.172951	0.000757488	0.0147062
B4GALNT4	hsa-miR-29c-3p	0.166834	0.00116449	0.0206508
B4GALT2	hsa-miR-29c-3p	-0.239135	2.84205e-06	0.000153653
B4GALT5	hsa-miR-29c-3p	-0.250837	8.80143e-07	5.84223e-05
B9D1	hsa-miR-29c-3p	0.171421	0.000844625	0.0160393
B9D2	hsa-miR-29c-3p	0.2786	4.3188e-08	4.73033e-06
BACE2	hsa-miR-29c-3p	-0.15511	0.00255275	0.0378899
BACH1	hsa-miR-29c-3p	-0.21646	2.34494e-05	0.000872654
BACH2	hsa-miR-29c-3p	-0.252204	7.6463e-07	5.19687e-05
BAD	hsa-miR-29c-3p	0.178161	0.000519342	0.0109345
BAG1	hsa-miR-29c-3p	0.167696	0.00109696	0.0197091
BAG2	hsa-miR-29c-3p	-0.171983	0.000811575	0.0155491
BAG4	hsa-miR-29c-3p	0.153521	0.00282805	0.0409153
BAI2	hsa-miR-29c-3p	0.307555	1.29432e-09	2.76823e-07
BAIAP3	hsa-miR-29c-3p	0.246426	1.37841e-06	8.4133e-05
BAK1	hsa-miR-29c-3p	-0.213809	2.9604e-05	0.00106074
BATF	hsa-miR-29c-3p	0.180902	0.000415583	0.00913418
BATF2	hsa-miR-29c-3p	-0.169003	0.00100142	0.0183319
BATF3	hsa-miR-29c-3p	-0.196993	0.000121661	0.00339083
BAX	hsa-miR-29c-3p	-0.189947	0.000212797	0.00537674
BAZ2A	hsa-miR-29c-3p	0.339218	1.76528e-11	9.40807e-09
BAZ2B	hsa-miR-29c-3p	0.177518	0.00054441	0.0113384
BBC3	hsa-miR-29c-3p	0.177726	0.000536161	0.0111969
BBIP1	hsa-miR-29c-3p	0.218108	2.02581e-05	0.000774558
BBOX1	hsa-miR-29c-3p	-0.263703	2.2688e-07	1.87313e-05
BBS1	hsa-miR-29c-3p	0.31528	4.75388e-10	1.2269e-07
BBS10	hsa-miR-29c-3p	0.209509	4.29487e-05	0.00145237
BBS12	hsa-miR-29c-3p	0.155193	0.00253905	0.0377592
BBS4	hsa-miR-29c-3p	0.392101	2.64099e-15	8.90916e-12
BBS5	hsa-miR-29c-3p	0.183428	0.00035089	0.00798399
BCAM	hsa-miR-29c-3p	0.35701	1.23216e-12	1.1457e-09
BCAR4	hsa-miR-29c-3p	-0.225692	1.01853e-05	0.000440709
BCAS1	hsa-miR-29c-3p	0.299906	3.39326e-09	6.11609e-07
BCAS4	hsa-miR-29c-3p	0.313817	5.75996e-10	1.41948e-07
BCAT1	hsa-miR-29c-3p	-0.185104	0.000309021	0.00722569
BCAT2	hsa-miR-29c-3p	0.268788	1.30194e-07	1.17395e-05
BCCIP	hsa-miR-29c-3p	0.176203	0.000599208	0.0122196
BCDIN3D	hsa-miR-29c-3p	0.417672	0	0
BCKDHA	hsa-miR-29c-3p	0.203738	6.99535e-05	0.0021605
BCL11A	hsa-miR-29c-3p	-0.330754	5.85425e-11	2.34718e-08
BCL11B	hsa-miR-29c-3p	-0.219739	1.7508e-05	0.000684377
BCL2	hsa-miR-29c-3p	0.338897	1.84872e-11	9.67174e-09
BCL2A1	hsa-miR-29c-3p	-0.165941	0.0012384	0.0217556
BCL2L12	hsa-miR-29c-3p	-0.291463	9.52941e-09	1.41812e-06
BCL2L2	hsa-miR-29c-3p	0.219491	1.79015e-05	0.000697653
BCL3	hsa-miR-29c-3p	0.170084	0.000914256	0.0170601
BCL9	hsa-miR-29c-3p	0.203972	6.86009e-05	0.00212523
BCOR	hsa-miR-29c-3p	0.262565	2.56524e-07	2.07701e-05
BDH2	hsa-miR-29c-3p	0.189695	0.000217012	0.00545782
BDNF-AS1	hsa-miR-29c-3p	0.184103	0.00033343	0.00767402
BDP1	hsa-miR-29c-3p	0.302575	2.43153e-09	4.7019e-07
BECN1	hsa-miR-29c-3p	0.208794	4.39431e-05	0.00148141
BEND3	hsa-miR-29c-3p	-0.163484	0.00146491	0.0247881
BEND5	hsa-miR-29c-3p	0.191345	0.000190748	0.004919
BEND6	hsa-miR-29c-3p	-0.15009	0.00351697	0.047911
BET1L	hsa-miR-29c-3p	0.203688	7.0244e-05	0.00216743
BEX5	hsa-miR-29c-3p	0.153843	0.00277015	0.0403044
BFSP1	hsa-miR-29c-3p	-0.165161	0.00130652	0.0227057
BGLAP	hsa-miR-29c-3p	0.229305	7.28088e-06	0.00033295
BHLHE40	hsa-miR-29c-3p	0.281616	3.05031e-08	3.57386e-06
BICC1	hsa-miR-29c-3p	-0.165454	0.00128055	0.0223613
BICD1	hsa-miR-29c-3p	-0.188318	0.000241488	0.00596242
BICD2	hsa-miR-29c-3p	-0.214905	2.68945e-05	0.000979453
BID	hsa-miR-29c-3p	-0.208335	4.74801e-05	0.00157826
BIK	hsa-miR-29c-3p	0.172608	0.00077627	0.0150064
BIRC5	hsa-miR-29c-3p	-0.292187	8.73252e-09	1.32204e-06
BK250D10.8	hsa-miR-29c-3p	-0.21994	1.71946e-05	0.000675145
BLK	hsa-miR-29c-3p	-0.165999	0.00123351	0.0216938
BLM	hsa-miR-29c-3p	-0.296844	4.95302e-09	8.3146e-07
BLVRA	hsa-miR-29c-3p	0.162736	0.00154101	0.0257797
BLVRB	hsa-miR-29c-3p	0.204645	6.26122e-05	0.00197861
BLZF1	hsa-miR-29c-3p	0.208632	4.6293e-05	0.00154631
BMI1	hsa-miR-29c-3p	0.237004	3.49674e-06	0.000182356
BMP1	hsa-miR-29c-3p	-0.248862	1.07703e-06	6.88384e-05
BMP7	hsa-miR-29c-3p	-0.184824	0.000315686	0.007354
BMPR1B	hsa-miR-29c-3p	0.166065	0.00122791	0.0216118
BMS1	hsa-miR-29c-3p	-0.229713	7.0076e-06	0.000323158
BNIP3L	hsa-miR-29c-3p	0.224013	1.18841e-05	0.000498906
BNIPL	hsa-miR-29c-3p	0.331548	5.24035e-11	2.16051e-08
BOC	hsa-miR-29c-3p	-0.195126	0.000141358	0.00383624
BOD1	hsa-miR-29c-3p	0.21254	3.30658e-05	0.00115881
BOP1	hsa-miR-29c-3p	-0.331809	5.052e-11	2.09604e-08
BPI	hsa-miR-29c-3p	-0.223832	1.2083e-05	0.000505473
BRAT1	hsa-miR-29c-3p	0.152539	0.00298443	0.0425901
BRCA2	hsa-miR-29c-3p	-0.285797	1.87107e-08	2.40735e-06
BRD4	hsa-miR-29c-3p	-0.163903	0.00142374	0.0242435
BRD8	hsa-miR-29c-3p	0.216431	2.35099e-05	0.00087416
BRD9	hsa-miR-29c-3p	-0.158958	0.00198415	0.0312511
BRI3	hsa-miR-29c-3p	-0.171411	0.000845201	0.0160433
BRIP1	hsa-miR-29c-3p	-0.336531	2.59392e-11	1.26423e-08
BRIX1	hsa-miR-29c-3p	-0.196911	0.000122466	0.00340974
BRK1	hsa-miR-29c-3p	0.15275	0.0029712	0.0424569
BRP44	hsa-miR-29c-3p	0.155423	0.00250139	0.0373432
BRWD1	hsa-miR-29c-3p	0.244495	1.67319e-06	9.93952e-05
BSDC1	hsa-miR-29c-3p	0.155786	0.00244317	0.0366535
BSN	hsa-miR-29c-3p	0.177219	0.000556427	0.0115337
BTBD1	hsa-miR-29c-3p	0.186849	0.000270435	0.00650205
BTBD19	hsa-miR-29c-3p	-0.188249	0.000242792	0.00598778
BTBD6	hsa-miR-29c-3p	0.158876	0.00199491	0.0313829
BTBD7	hsa-miR-29c-3p	0.150614	0.00340273	0.0467234
BTD	hsa-miR-29c-3p	0.201732	8.2619e-05	0.00248266
BTF3	hsa-miR-29c-3p	0.363904	3.01209e-13	4.07116e-10
BTF3P11	hsa-miR-29c-3p	0.345068	7.52641e-12	4.67657e-09
BTG2	hsa-miR-29c-3p	0.365167	3.35224e-13	4.43938e-10
BTG3	hsa-miR-29c-3p	-0.32298	1.70215e-10	5.49662e-08
BTLA	hsa-miR-29c-3p	-0.177736	0.000525914	0.0110476
BTN2A1	hsa-miR-29c-3p	-0.218209	2.00753e-05	0.00076869
BTN2A2	hsa-miR-29c-3p	-0.198379	0.000108743	0.00310315
BTN2A3	hsa-miR-29c-3p	-0.283506	2.44813e-08	2.98294e-06
BTN3A1	hsa-miR-29c-3p	-0.154594	0.00263938	0.0388961
BTN3A2	hsa-miR-29c-3p	-0.175624	0.000624933	0.0126365
BTRC	hsa-miR-29c-3p	0.375637	5.63155e-14	1.07004e-10
BUB1	hsa-miR-29c-3p	-0.287291	1.56833e-08	2.09387e-06
BUB1B	hsa-miR-29c-3p	-0.267272	1.53826e-07	1.34809e-05
BYSL	hsa-miR-29c-3p	-0.237619	3.29431e-06	0.000173595
BZRAP1	hsa-miR-29c-3p	0.180276	0.000435542	0.00949644
BZW1	hsa-miR-29c-3p	0.177575	0.000542139	0.0113037
C10orf10	hsa-miR-29c-3p	-0.162642	0.00155088	0.0258952
C10orf116	hsa-miR-29c-3p	0.222102	1.34528e-05	0.000553417
C10orf125	hsa-miR-29c-3p	-0.215156	2.63082e-05	0.000962376
C10orf26	hsa-miR-29c-3p	0.286721	1.4442e-08	1.96618e-06
C10orf32	hsa-miR-29c-3p	0.38621	7.38065e-15	1.89735e-11
C10orf55	hsa-miR-29c-3p	-0.183225	0.000356295	0.00808312
C10orf57	hsa-miR-29c-3p	0.220703	1.60529e-05	0.000637574
C10orf68	hsa-miR-29c-3p	0.267183	1.55336e-07	1.3577e-05
C10orf88	hsa-miR-29c-3p	0.181649	0.000392889	0.00873644
C10orf93	hsa-miR-29c-3p	0.207908	4.92388e-05	0.00162525
C10orf95	hsa-miR-29c-3p	0.165738	0.00123911	0.0217622
C11orf1	hsa-miR-29c-3p	0.15626	0.00236895	0.035798
C11orf20	hsa-miR-29c-3p	-0.193545	0.000160327	0.00426367
C11orf24	hsa-miR-29c-3p	-0.167606	0.00108827	0.0195879
C11orf31	hsa-miR-29c-3p	0.170802	0.000882427	0.0166128
C11orf35	hsa-miR-29c-3p	0.292361	8.55096e-09	1.29843e-06
C11orf41	hsa-miR-29c-3p	-0.223254	1.27372e-05	0.000528622
C11orf46	hsa-miR-29c-3p	0.21662	2.21025e-05	0.00083126
C11orf49	hsa-miR-29c-3p	0.255303	5.54162e-07	3.94447e-05
C11orf52	hsa-miR-29c-3p	0.152117	0.00309358	0.0436971
C11orf58	hsa-miR-29c-3p	0.295557	5.79909e-09	9.46819e-07
C11orf75	hsa-miR-29c-3p	-0.271073	1.01072e-07	9.49222e-06
C11orf80	hsa-miR-29c-3p	-0.204344	6.42245e-05	0.00202021
C11orf82	hsa-miR-29c-3p	-0.24686	1.31931e-06	8.09023e-05
C11orf86	hsa-miR-29c-3p	-0.205573	5.99873e-05	0.00191542
C11orf87	hsa-miR-29c-3p	0.213034	3.16762e-05	0.0011206
C11orf91	hsa-miR-29c-3p	-0.204051	6.81458e-05	0.00211413
C11orf93	hsa-miR-29c-3p	-0.149961	0.00354562	0.0481662
C12orf10	hsa-miR-29c-3p	0.246648	1.24568e-06	7.72909e-05
C12orf11	hsa-miR-29c-3p	-0.248198	1.15224e-06	7.25231e-05
C12orf26	hsa-miR-29c-3p	0.296604	4.29128e-09	7.41255e-07
C12orf29	hsa-miR-29c-3p	0.284987	2.05831e-08	2.60089e-06
C12orf32	hsa-miR-29c-3p	-0.152498	0.00301947	0.042922
C12orf33	hsa-miR-29c-3p	0.168746	0.00101956	0.0185833
C12orf34	hsa-miR-29c-3p	0.164394	0.00137693	0.0236225
C12orf4	hsa-miR-29c-3p	-0.167602	0.00108856	0.0195891
C12orf48	hsa-miR-29c-3p	-0.235882	3.89718e-06	0.000199043
C12orf57	hsa-miR-29c-3p	0.263373	2.11786e-07	1.76856e-05
C12orf62	hsa-miR-29c-3p	0.233752	4.49079e-06	0.000223188
C12orf70	hsa-miR-29c-3p	-0.176545	0.000584474	0.0120037
C12orf75	hsa-miR-29c-3p	-0.192302	0.000176905	0.00462757
C12orf76	hsa-miR-29c-3p	0.157992	0.00211485	0.0327975
C13orf18	hsa-miR-29c-3p	-0.252002	7.80732e-07	5.28248e-05
C13orf27	hsa-miR-29c-3p	-0.243145	1.9142e-06	0.000111193
C13orf31	hsa-miR-29c-3p	-0.160507	0.00179003	0.0288326
C13orf34	hsa-miR-29c-3p	-0.260732	3.12232e-07	2.45416e-05
C13orf43	hsa-miR-29c-3p	-0.156127	0.0023895	0.036067
C14orf109	hsa-miR-29c-3p	0.235264	4.1358e-06	0.000209193
C14orf129	hsa-miR-29c-3p	0.229627	7.06407e-06	0.000325076
C14orf132	hsa-miR-29c-3p	0.191189	0.000193089	0.00497314
C14orf167	hsa-miR-29c-3p	0.228957	7.52133e-06	0.000342037
C14orf176	hsa-miR-29c-3p	0.164009	0.00141355	0.0241372
C14orf182	hsa-miR-29c-3p	-0.16148	0.00167707	0.0274555
C14orf184	hsa-miR-29c-3p	0.15107	0.00330613	0.0457774
C14orf41	hsa-miR-29c-3p	0.16212	0.00160641	0.0265546
C14orf43	hsa-miR-29c-3p	0.282725	2.68149e-08	3.21353e-06
C14orf45	hsa-miR-29c-3p	0.353919	1.98778e-12	1.63906e-09
C14orf50	hsa-miR-29c-3p	0.274342	7.00755e-08	7.04549e-06
C14orf79	hsa-miR-29c-3p	0.259204	3.67412e-07	2.81038e-05
C14orf82	hsa-miR-29c-3p	0.173831	0.000711212	0.0139775
C14orf93	hsa-miR-29c-3p	0.167065	0.00114598	0.0203694
C15orf2	hsa-miR-29c-3p	0.327742	8.88545e-11	3.25401e-08
C15orf23	hsa-miR-29c-3p	-0.191795	0.000184119	0.00478098
C15orf24	hsa-miR-29c-3p	0.197778	0.000114177	0.00322336
C15orf33	hsa-miR-29c-3p	0.162394	0.00157706	0.0262023
C15orf39	hsa-miR-29c-3p	-0.225876	1.00142e-05	0.000434598
C15orf41	hsa-miR-29c-3p	-0.191824	0.000183695	0.0047709
C15orf42	hsa-miR-29c-3p	-0.301544	2.29893e-09	4.46524e-07
C15orf44	hsa-miR-29c-3p	0.160454	0.00179633	0.0288969
C15orf52	hsa-miR-29c-3p	-0.208093	4.84691e-05	0.00160388
C15orf57	hsa-miR-29c-3p	0.186267	0.000282786	0.00672622
C15orf58	hsa-miR-29c-3p	0.296546	5.13775e-09	8.5481e-07
C15orf59	hsa-miR-29c-3p	0.156366	0.0023287	0.0353367
C15orf61	hsa-miR-29c-3p	0.176173	0.000600527	0.012237
C16orf45	hsa-miR-29c-3p	0.319626	2.11416e-10	6.47614e-08
C16orf53	hsa-miR-29c-3p	0.227232	8.8331e-06	0.000391935
C16orf57	hsa-miR-29c-3p	-0.404607	2.78035e-16	1.30186e-12
C16orf58	hsa-miR-29c-3p	0.165407	0.00128471	0.0224041
C16orf59	hsa-miR-29c-3p	-0.187272	0.000261783	0.00634406
C16orf61	hsa-miR-29c-3p	-0.265998	1.58551e-07	1.37936e-05
C16orf62	hsa-miR-29c-3p	0.175159	0.000646311	0.0129723
C16orf7	hsa-miR-29c-3p	-0.164365	0.00137962	0.0236564
C16orf71	hsa-miR-29c-3p	0.255908	5.20205e-07	3.73914e-05
C16orf72	hsa-miR-29c-3p	0.22006	1.7009e-05	0.000669062
C16orf74	hsa-miR-29c-3p	0.184622	0.000320556	0.00744233
C16orf80	hsa-miR-29c-3p	-0.24723	1.17357e-06	7.35476e-05
C16orf87	hsa-miR-29c-3p	-0.326754	1.01771e-10	3.63564e-08
C16orf93	hsa-miR-29c-3p	0.192545	0.000173551	0.00455344
C16orf95	hsa-miR-29c-3p	-0.234868	4.29639e-06	0.000215322
C17orf108	hsa-miR-29c-3p	0.273005	8.14446e-08	7.96263e-06
C17orf28	hsa-miR-29c-3p	0.187752	0.00025229	0.00617104
C17orf42	hsa-miR-29c-3p	0.169108	0.000994044	0.0182375
C17orf50	hsa-miR-29c-3p	0.155994	0.00241033	0.0363082
C17orf51	hsa-miR-29c-3p	-0.276172	5.69683e-08	5.92299e-06
C17orf58	hsa-miR-29c-3p	0.260806	3.09761e-07	2.4362e-05
C17orf59	hsa-miR-29c-3p	0.213801	2.96243e-05	0.00106118
C17orf66	hsa-miR-29c-3p	-0.175989	0.000597885	0.0121983
C17orf72	hsa-miR-29c-3p	0.295317	5.97188e-09	9.70197e-07
C17orf75	hsa-miR-29c-3p	0.184125	0.000332865	0.00766298
C17orf96	hsa-miR-29c-3p	-0.250692	8.93326e-07	5.90622e-05
C17orf97	hsa-miR-29c-3p	0.233162	5.0577e-06	0.000245955
C17orf99	hsa-miR-29c-3p	-0.153968	0.00272217	0.0398271
C18orf1	hsa-miR-29c-3p	0.235327	4.11095e-06	0.000208257
C18orf25	hsa-miR-29c-3p	0.163534	0.00145993	0.0247358
C18orf32	hsa-miR-29c-3p	0.258383	3.64041e-07	2.78785e-05
C18orf54	hsa-miR-29c-3p	-0.313884	5.70923e-10	1.41764e-07
C18orf56	hsa-miR-29c-3p	-0.200367	9.24478e-05	0.00272983
C19orf18	hsa-miR-29c-3p	0.189443	0.00022131	0.00554781
C19orf2	hsa-miR-29c-3p	-0.22278	1.32997e-05	0.000548323
C19orf21	hsa-miR-29c-3p	0.186094	0.000286557	0.00679987
C19orf28	hsa-miR-29c-3p	-0.189993	0.000212033	0.00536153
C19orf39	hsa-miR-29c-3p	0.265471	1.68083e-07	1.44503e-05
C19orf42	hsa-miR-29c-3p	0.253139	6.94179e-07	4.77247e-05
C19orf45	hsa-miR-29c-3p	0.173659	0.000720056	0.0141175
C19orf47	hsa-miR-29c-3p	-0.203421	6.94167e-05	0.00214645
C19orf48	hsa-miR-29c-3p	-0.229301	6.87556e-06	0.000318207
C19orf51	hsa-miR-29c-3p	0.173745	0.000715615	0.0140467
C19orf56	hsa-miR-29c-3p	0.265582	1.66034e-07	1.434e-05
C19orf57	hsa-miR-29c-3p	-0.186795	0.000271567	0.00652329
C19orf79	hsa-miR-29c-3p	0.173019	0.000741542	0.0144629
C1GALT1	hsa-miR-29c-3p	-0.233082	5.09603e-06	0.000247544
C1QC	hsa-miR-29c-3p	-0.195501	0.000137171	0.00374041
C1QL2	hsa-miR-29c-3p	-0.188518	0.000237779	0.00588971
C1QL4	hsa-miR-29c-3p	-0.322807	1.74248e-10	5.61302e-08
C1QTNF3	hsa-miR-29c-3p	0.230237	6.67067e-06	0.000310791
C1QTNF7	hsa-miR-29c-3p	0.172205	0.000798876	0.0153508
C1QTNF9	hsa-miR-29c-3p	0.156105	0.00239292	0.036102
C1R	hsa-miR-29c-3p	-0.206563	5.51835e-05	0.00178683
C1S	hsa-miR-29c-3p	-0.201766	8.23886e-05	0.00247687
C1orf101	hsa-miR-29c-3p	0.198719	0.000102576	0.00296348
C1orf106	hsa-miR-29c-3p	-0.350484	3.35377e-12	2.40273e-09
C1orf130	hsa-miR-29c-3p	-0.204315	6.66638e-05	0.00207651
C1orf135	hsa-miR-29c-3p	-0.238616	2.98985e-06	0.000160256
C1orf151	hsa-miR-29c-3p	0.23528	4.12958e-06	0.00020904
C1orf152	hsa-miR-29c-3p	-0.174088	0.000698197	0.0137817
C1orf168	hsa-miR-29c-3p	0.194005	0.000154581	0.00413264
C1orf170	hsa-miR-29c-3p	0.19474	0.00014578	0.00392941
C1orf195	hsa-miR-29c-3p	-0.153338	0.00286144	0.0412489
C1orf198	hsa-miR-29c-3p	-0.214755	2.60954e-05	0.000955662
C1orf200	hsa-miR-29c-3p	-0.219129	1.84919e-05	0.000717489
C1orf21	hsa-miR-29c-3p	0.319254	2.80835e-10	8.15094e-08
C1orf210	hsa-miR-29c-3p	0.149911	0.00355697	0.0482603
C1orf220	hsa-miR-29c-3p	0.259421	3.59055e-07	2.75611e-05
C1orf226	hsa-miR-29c-3p	0.208416	4.7155e-05	0.00157071
C1orf27	hsa-miR-29c-3p	0.281632	2.64957e-08	3.18693e-06
C1orf38	hsa-miR-29c-3p	-0.195616	0.000135911	0.00371532
C1orf43	hsa-miR-29c-3p	0.259328	3.62601e-07	2.77845e-05
C1orf52	hsa-miR-29c-3p	-0.167682	0.00109798	0.0197167
C1orf56	hsa-miR-29c-3p	0.378551	3.31528e-14	7.12545e-11
C1orf64	hsa-miR-29c-3p	0.3111	8.20295e-10	1.89008e-07
C1orf68	hsa-miR-29c-3p	0.19915	0.00010213	0.0029532
C1orf81	hsa-miR-29c-3p	-0.311181	8.11728e-10	1.88025e-07
C1orf88	hsa-miR-29c-3p	0.178199	0.000517875	0.0109071
C1orf9	hsa-miR-29c-3p	0.168142	0.00104826	0.0190008
C1orf93	hsa-miR-29c-3p	0.182845	0.000358955	0.00813082
C1orf97	hsa-miR-29c-3p	0.256521	4.87794e-07	3.53135e-05
C2	hsa-miR-29c-3p	-0.175782	0.0006178	0.012511
C20orf103	hsa-miR-29c-3p	0.176392	0.000591047	0.0121059
C20orf114	hsa-miR-29c-3p	0.20524	6.16923e-05	0.00195645
C20orf12	hsa-miR-29c-3p	0.217268	2.1829e-05	0.000822552
C20orf132	hsa-miR-29c-3p	0.185003	0.000311404	0.00727235
C20orf195	hsa-miR-29c-3p	0.185531	0.000299143	0.00704498
C20orf26	hsa-miR-29c-3p	0.317709	3.44938e-10	9.56097e-08
C20orf3	hsa-miR-29c-3p	0.199878	9.62253e-05	0.00281664
C20orf30	hsa-miR-29c-3p	0.18818	0.00024409	0.00601309
C20orf85	hsa-miR-29c-3p	0.173535	0.000726466	0.0142155
C21orf2	hsa-miR-29c-3p	0.162818	0.00153244	0.0256626
C21orf37	hsa-miR-29c-3p	-0.209776	4.03686e-05	0.00137684
C21orf58	hsa-miR-29c-3p	-0.235997	3.85433e-06	0.000197367
C21orf70	hsa-miR-29c-3p	-0.187381	0.000259604	0.00630406
C21orf91	hsa-miR-29c-3p	-0.29128	9.74075e-09	1.44139e-06
C21orf96	hsa-miR-29c-3p	-0.173559	0.000725208	0.0141994
C22orf26	hsa-miR-29c-3p	0.194025	0.000154339	0.00412701
C22orf41	hsa-miR-29c-3p	0.236047	3.83573e-06	0.000196671
C2orf27A	hsa-miR-29c-3p	0.184439	0.000325033	0.00752361
C2orf28	hsa-miR-29c-3p	0.202121	7.74021e-05	0.00235013
C2orf42	hsa-miR-29c-3p	0.187049	0.00026014	0.00631241
C2orf48	hsa-miR-29c-3p	-0.210737	3.86484e-05	0.00132576
C2orf54	hsa-miR-29c-3p	-0.197715	0.000114765	0.00323589
C2orf55	hsa-miR-29c-3p	0.290814	1.03025e-08	1.51032e-06
C2orf56	hsa-miR-29c-3p	-0.199504	9.92142e-05	0.00288629
C2orf62	hsa-miR-29c-3p	0.21365	3.00181e-05	0.00107265
C2orf71	hsa-miR-29c-3p	-0.152403	0.00303777	0.0431261
C2orf73	hsa-miR-29c-3p	0.240224	2.55441e-06	0.00014036
C2orf76	hsa-miR-29c-3p	0.221999	1.4277e-05	0.000579145
C2orf77	hsa-miR-29c-3p	0.172412	0.000787165	0.0151634
C2orf81	hsa-miR-29c-3p	0.220603	1.54282e-05	0.000617816
C2orf82	hsa-miR-29c-3p	-0.177361	0.00054064	0.0112778
C2orf88	hsa-miR-29c-3p	-0.211841	3.51326e-05	0.00122307
C2orf89	hsa-miR-29c-3p	-0.198966	0.000103672	0.00298699
C3orf15	hsa-miR-29c-3p	0.277797	4.73418e-08	5.07857e-06
C3orf17	hsa-miR-29c-3p	0.190906	0.000197426	0.00506792
C3orf18	hsa-miR-29c-3p	0.331434	5.32431e-11	2.18824e-08
C3orf25	hsa-miR-29c-3p	0.168499	0.00102233	0.0186312
C3orf26	hsa-miR-29c-3p	-0.151715	0.00314597	0.0442037
C3orf38	hsa-miR-29c-3p	0.174217	0.00069175	0.013675
C3orf52	hsa-miR-29c-3p	0.165002	0.00132084	0.0229152
C3orf58	hsa-miR-29c-3p	-0.21116	3.57962e-05	0.0012422
C3orf63	hsa-miR-29c-3p	0.319995	2.54334e-10	7.52701e-08
C3orf71	hsa-miR-29c-3p	0.176821	0.000572858	0.0118053
C3orf75	hsa-miR-29c-3p	0.160992	0.00173288	0.028163
C3orf78	hsa-miR-29c-3p	0.200685	9.00649e-05	0.00266849
C4B	hsa-miR-29c-3p	0.293656	6.19319e-09	9.975e-07
C4orf10	hsa-miR-29c-3p	0.176616	0.000581469	0.0119564
C4orf11	hsa-miR-29c-3p	0.242097	2.1238e-06	0.000121167
C4orf19	hsa-miR-29c-3p	-0.165789	0.00125148	0.0219383
C4orf21	hsa-miR-29c-3p	-0.171745	0.000825404	0.015745
C4orf26	hsa-miR-29c-3p	-0.182339	0.000380857	0.00852675
C4orf29	hsa-miR-29c-3p	0.161077	0.001723	0.0280539
C4orf32	hsa-miR-29c-3p	0.283985	2.00418e-08	2.54366e-06
C4orf34	hsa-miR-29c-3p	0.261163	2.98179e-07	2.36069e-05
C4orf46	hsa-miR-29c-3p	-0.164588	0.00135877	0.0233723
C4orf51	hsa-miR-29c-3p	-0.179858	0.000458234	0.00987462
C4orf7	hsa-miR-29c-3p	-0.229751	6.98261e-06	0.000322459
C5	hsa-miR-29c-3p	0.173427	0.000732107	0.0143088
C5orf15	hsa-miR-29c-3p	0.347757	5.05072e-12	3.37847e-09
C5orf20	hsa-miR-29c-3p	-0.163441	0.00146915	0.0248406
C5orf24	hsa-miR-29c-3p	0.277605	4.24589e-08	4.68064e-06
C5orf30	hsa-miR-29c-3p	0.304245	1.62627e-09	3.37066e-07
C5orf34	hsa-miR-29c-3p	-0.211712	3.55258e-05	0.00123512
C5orf35	hsa-miR-29c-3p	0.171347	0.000835831	0.015893
C5orf39	hsa-miR-29c-3p	-0.221535	1.48903e-05	0.000599902
C5orf41	hsa-miR-29c-3p	0.313321	6.14498e-10	1.50027e-07
C5orf44	hsa-miR-29c-3p	0.348404	4.58477e-12	3.13068e-09
C5orf45	hsa-miR-29c-3p	0.270839	1.03741e-07	9.71504e-06
C5orf46	hsa-miR-29c-3p	-0.388685	4.20745e-15	1.19918e-11
C5orf53	hsa-miR-29c-3p	0.321819	1.56538e-10	5.14364e-08
C5orf54	hsa-miR-29c-3p	0.206462	5.36686e-05	0.00174554
C5orf58	hsa-miR-29c-3p	-0.201188	8.64105e-05	0.00257886
C5orf63	hsa-miR-29c-3p	0.351357	2.93852e-12	2.21608e-09
C6orf1	hsa-miR-29c-3p	0.327179	7.43332e-11	2.80851e-08
C6orf103	hsa-miR-29c-3p	0.250127	9.46586e-07	6.17736e-05
C6orf106	hsa-miR-29c-3p	-0.198054	0.000111651	0.00316226
C6orf115	hsa-miR-29c-3p	-0.294442	6.64385e-09	1.05454e-06
C6orf120	hsa-miR-29c-3p	0.362843	4.88894e-13	5.93491e-10
C6orf123	hsa-miR-29c-3p	-0.177006	0.000565151	0.0116758
C6orf145	hsa-miR-29c-3p	-0.232717	4.96207e-06	0.000242655
C6orf15	hsa-miR-29c-3p	-0.203787	6.9668e-05	0.0021532
C6orf154	hsa-miR-29c-3p	0.272276	8.83776e-08	8.526e-06
C6orf155	hsa-miR-29c-3p	0.260463	3.21338e-07	2.51368e-05
C6orf192	hsa-miR-29c-3p	-0.170327	0.000912529	0.0170376
C6orf195	hsa-miR-29c-3p	-0.199969	9.55151e-05	0.00280085
C6orf204	hsa-miR-29c-3p	-0.231688	5.81705e-06	0.000276925
C6orf208	hsa-miR-29c-3p	0.153268	0.00287432	0.0413884
C6orf211	hsa-miR-29c-3p	0.340369	1.49525e-11	8.20235e-09
C6orf218	hsa-miR-29c-3p	-0.173693	0.000706376	0.0139033
C6orf26	hsa-miR-29c-3p	-0.197647	0.000115393	0.00324999
C6orf47	hsa-miR-29c-3p	-0.191682	0.000185758	0.00481781
C6orf70	hsa-miR-29c-3p	0.28509	1.75655e-08	2.28466e-06
C6orf97	hsa-miR-29c-3p	0.408925	0	0
C6orf99	hsa-miR-29c-3p	0.167861	0.00108444	0.0195379
C7orf26	hsa-miR-29c-3p	0.172563	0.000778729	0.0150414
C7orf34	hsa-miR-29c-3p	-0.192157	0.000178942	0.00467524
C7orf42	hsa-miR-29c-3p	0.165974	0.0012356	0.021718
C7orf54	hsa-miR-29c-3p	-0.151165	0.00328632	0.0455981
C7orf59	hsa-miR-29c-3p	0.268679	1.17593e-07	1.08266e-05
C7orf63	hsa-miR-29c-3p	0.276821	5.29201e-08	5.59979e-06
C8G	hsa-miR-29c-3p	-0.189726	0.000216491	0.0054466
C8orf4	hsa-miR-29c-3p	0.184464	0.00032442	0.00751076
C8orf40	hsa-miR-29c-3p	0.195103	0.000141617	0.00384167
C8orf41	hsa-miR-29c-3p	0.18556	0.000298479	0.00703188
C8orf44-SGK3	hsa-miR-29c-3p	0.163317	0.00148161	0.0249917
C8orf47	hsa-miR-29c-3p	-0.202841	7.53738e-05	0.00229813
C8orf50	hsa-miR-29c-3p	0.198574	0.000107034	0.00306059
C8orf60	hsa-miR-29c-3p	-0.186109	0.000279744	0.00667204
C9orf103	hsa-miR-29c-3p	0.257596	4.35601e-07	3.23203e-05
C9orf11	hsa-miR-29c-3p	-0.152488	0.00302132	0.0429391
C9orf116	hsa-miR-29c-3p	0.344594	8.07105e-12	4.94469e-09
C9orf117	hsa-miR-29c-3p	0.27921	4.0269e-08	4.47037e-06
C9orf119	hsa-miR-29c-3p	0.183418	0.000351157	0.00798868
C9orf128	hsa-miR-29c-3p	0.200902	8.84738e-05	0.00262966
C9orf140	hsa-miR-29c-3p	-0.266543	1.66604e-07	1.43655e-05
C9orf150	hsa-miR-29c-3p	0.172897	0.000748054	0.0145662
C9orf152	hsa-miR-29c-3p	0.247954	1.18116e-06	7.38825e-05
C9orf156	hsa-miR-29c-3p	0.227007	9.01949e-06	0.000398285
C9orf169	hsa-miR-29c-3p	0.294105	6.92211e-09	1.08817e-06
C9orf170	hsa-miR-29c-3p	-0.21287	3.21308e-05	0.00113362
C9orf173	hsa-miR-29c-3p	-0.156344	0.00235598	0.0356554
C9orf3	hsa-miR-29c-3p	-0.169111	0.000993857	0.0182375
C9orf30	hsa-miR-29c-3p	-0.338614	1.92549e-11	9.86106e-09
C9orf30-TMEFF1	hsa-miR-29c-3p	-0.21644	2.34903e-05	0.000873681
C9orf40	hsa-miR-29c-3p	-0.29479	6.36809e-09	1.02413e-06
C9orf46	hsa-miR-29c-3p	0.189305	0.000223697	0.00559889
C9orf5	hsa-miR-29c-3p	0.183606	0.000346199	0.00790195
C9orf6	hsa-miR-29c-3p	0.206105	5.73586e-05	0.00184318
C9orf64	hsa-miR-29c-3p	0.262446	2.59821e-07	2.09625e-05
C9orf68	hsa-miR-29c-3p	0.286665	1.68897e-08	2.21822e-06
C9orf7	hsa-miR-29c-3p	0.194857	0.000144423	0.00390213
C9orf82	hsa-miR-29c-3p	0.188312	0.000235837	0.00585045
C9orf85	hsa-miR-29c-3p	-0.158993	0.00197954	0.0311948
C9orf89	hsa-miR-29c-3p	0.217232	2.09244e-05	0.000794474
C9orf91	hsa-miR-29c-3p	0.231508	5.917e-06	0.000280867
C9orf96	hsa-miR-29c-3p	0.179676	0.000464462	0.00997603
CA12	hsa-miR-29c-3p	0.338887	1.85164e-11	9.67174e-09
CA14	hsa-miR-29c-3p	0.235356	3.84361e-06	0.000196972
CA9	hsa-miR-29c-3p	-0.254772	5.35e-07	3.83288e-05
CAB39L	hsa-miR-29c-3p	0.204727	6.44015e-05	0.00202249
CABP4	hsa-miR-29c-3p	0.15667	0.00230639	0.0350831
CABP7	hsa-miR-29c-3p	-0.179374	0.000474941	0.0101508
CACNA1A	hsa-miR-29c-3p	-0.219068	1.8593e-05	0.000720986
CACNA1D	hsa-miR-29c-3p	0.304129	1.6507e-09	3.40815e-07
CACNA1F	hsa-miR-29c-3p	0.222297	1.32148e-05	0.000545511
CACNA1H	hsa-miR-29c-3p	0.180125	0.000449246	0.00973246
CACNA2D2	hsa-miR-29c-3p	0.372389	9.9653e-14	1.69677e-10
CACNB1	hsa-miR-29c-3p	-0.26043	3.22476e-07	2.52108e-05
CAD	hsa-miR-29c-3p	-0.304658	1.87056e-09	3.74988e-07
CADM2	hsa-miR-29c-3p	0.153353	0.00285873	0.0412233
CAGE1	hsa-miR-29c-3p	-0.151289	0.00326065	0.0453733
CALB2	hsa-miR-29c-3p	-0.206285	5.64939e-05	0.00182308
CALCA	hsa-miR-29c-3p	-0.15371	0.00279389	0.0405644
CALCOCO1	hsa-miR-29c-3p	0.289513	1.20401e-08	1.69917e-06
CALCOCO2	hsa-miR-29c-3p	0.179938	0.000455519	0.00983229
CALD1	hsa-miR-29c-3p	-0.1812	0.000406378	0.00897702
CALML5	hsa-miR-29c-3p	-0.16064	0.00177411	0.0286612
CALU	hsa-miR-29c-3p	-0.290791	1.03308e-08	1.51164e-06
CAMK1	hsa-miR-29c-3p	0.149977	0.00354222	0.048145
CAMK1D	hsa-miR-29c-3p	-0.177822	0.000532407	0.0111398
CAMK2B	hsa-miR-29c-3p	0.216648	2.30632e-05	0.000860547
CAMK2D	hsa-miR-29c-3p	-0.149171	0.00372575	0.0497625
CAMKMT	hsa-miR-29c-3p	-0.163953	0.00141893	0.0241958
CAMLG	hsa-miR-29c-3p	0.242208	2.10057e-06	0.000120104
CAP1	hsa-miR-29c-3p	-0.169195	0.00098803	0.0181627
CAPN13	hsa-miR-29c-3p	0.254048	6.31674e-07	4.41626e-05
CAPN6	hsa-miR-29c-3p	-0.158145	0.00209362	0.0325646
CAPN7	hsa-miR-29c-3p	0.217761	2.08924e-05	0.000794294
CAPN8	hsa-miR-29c-3p	0.307785	1.25681e-09	2.70123e-07
CAPN9	hsa-miR-29c-3p	0.237566	3.31147e-06	0.000174149
CAPRIN1	hsa-miR-29c-3p	0.200816	8.90985e-05	0.00264463
CAPS2	hsa-miR-29c-3p	0.192335	0.00017645	0.00461841
CAPSL	hsa-miR-29c-3p	0.153751	0.00276066	0.0401976
CARD6	hsa-miR-29c-3p	-0.282569	2.73067e-08	3.26351e-06
CARD9	hsa-miR-29c-3p	-0.258505	3.95687e-07	2.98658e-05
CARHSP1	hsa-miR-29c-3p	-0.224336	1.15373e-05	0.000487155
CARM1	hsa-miR-29c-3p	-0.240476	2.49208e-06	0.000137544
CARTPT	hsa-miR-29c-3p	0.289456	1.21222e-08	1.70285e-06
CASC1	hsa-miR-29c-3p	0.345649	6.9078e-12	4.3789e-09
CASC2	hsa-miR-29c-3p	0.186178	0.000284712	0.00676589
CASC4	hsa-miR-29c-3p	0.337743	2.18171e-11	1.08759e-08
CASC5	hsa-miR-29c-3p	-0.300785	3.04159e-09	5.56166e-07
CASD1	hsa-miR-29c-3p	0.266876	1.60643e-07	1.39202e-05
CASP10	hsa-miR-29c-3p	-0.167832	0.00108657	0.0195655
CASP2	hsa-miR-29c-3p	-0.230481	6.51931e-06	0.000305149
CASP3	hsa-miR-29c-3p	-0.19501	0.000142676	0.003864
CASP9	hsa-miR-29c-3p	0.183533	0.00034069	0.00779896
CASQ1	hsa-miR-29c-3p	0.320185	2.47979e-10	7.37224e-08
CASZ1	hsa-miR-29c-3p	0.271229	9.93328e-08	9.36242e-06
CATSPER3	hsa-miR-29c-3p	0.17919	0.000481435	0.0102716
CBFB	hsa-miR-29c-3p	-0.184044	0.000334909	0.00770191
CBLN4	hsa-miR-29c-3p	0.177527	0.000544053	0.0113328
CBR1	hsa-miR-29c-3p	-0.215784	2.48914e-05	0.000918753
CBR3	hsa-miR-29c-3p	-0.194599	0.000147431	0.00396739
CBR4	hsa-miR-29c-3p	0.25067	8.9538e-07	5.91086e-05
CBX2	hsa-miR-29c-3p	-0.324924	1.30719e-10	4.4864e-08
CBX4	hsa-miR-29c-3p	0.21327	3.10296e-05	0.00110308
CBX7	hsa-miR-29c-3p	0.192341	0.000176365	0.00461713
CC2D1B	hsa-miR-29c-3p	-0.18075	0.000428878	0.00937767
CC2D2A	hsa-miR-29c-3p	0.182655	0.000371925	0.00835818
CCBL1	hsa-miR-29c-3p	0.19314	0.000165568	0.00437894
CCDC102A	hsa-miR-29c-3p	-0.19325	0.000164128	0.00434624
CCDC103	hsa-miR-29c-3p	0.208213	4.79781e-05	0.00159125
CCDC104	hsa-miR-29c-3p	0.185652	0.00029639	0.0069923
CCDC106	hsa-miR-29c-3p	0.239427	2.5768e-06	0.000141353
CCDC107	hsa-miR-29c-3p	-0.206144	5.71725e-05	0.00183943
CCDC108	hsa-miR-29c-3p	0.167308	0.00112683	0.0200999
CCDC11	hsa-miR-29c-3p	0.193989	0.000154774	0.00413527
CCDC111	hsa-miR-29c-3p	0.204372	6.63462e-05	0.00206915
CCDC114	hsa-miR-29c-3p	0.201359	8.52053e-05	0.00254637
CCDC115	hsa-miR-29c-3p	0.226674	9.30255e-06	0.000408402
CCDC117	hsa-miR-29c-3p	0.149739	0.00359545	0.0486115
CCDC12	hsa-miR-29c-3p	0.188728	0.000228301	0.00569583
CCDC124	hsa-miR-29c-3p	-0.155917	0.00239822	0.0361652
CCDC125	hsa-miR-29c-3p	0.378262	3.49752e-14	7.31221e-11
CCDC126	hsa-miR-29c-3p	0.223689	1.22416e-05	0.000511292
CCDC127	hsa-miR-29c-3p	0.185709	0.000288493	0.00683963
CCDC129	hsa-miR-29c-3p	-0.253003	7.03973e-07	4.8299e-05
CCDC13	hsa-miR-29c-3p	0.159385	0.00192875	0.0305658
CCDC130	hsa-miR-29c-3p	0.16034	0.00178937	0.0288301
CCDC134	hsa-miR-29c-3p	-0.169362	0.000976517	0.0179915
CCDC137	hsa-miR-29c-3p	-0.195867	0.000133207	0.00365209
CCDC14	hsa-miR-29c-3p	-0.179996	0.000453565	0.00980624
CCDC144A	hsa-miR-29c-3p	-0.155962	0.00241529	0.0363599
CCDC144NL	hsa-miR-29c-3p	0.186581	0.000276055	0.00660567
CCDC146	hsa-miR-29c-3p	0.179192	0.000481379	0.0102716
CCDC149	hsa-miR-29c-3p	0.156422	0.00234399	0.0354986
CCDC150	hsa-miR-29c-3p	-0.353845	2.01025e-12	1.64723e-09
CCDC151	hsa-miR-29c-3p	0.171839	0.000819922	0.0156746
CCDC153	hsa-miR-29c-3p	0.254044	6.31925e-07	4.41626e-05
CCDC158	hsa-miR-29c-3p	0.18951	0.000220168	0.00552129
CCDC159	hsa-miR-29c-3p	0.228841	7.18165e-06	0.000329446
CCDC160	hsa-miR-29c-3p	0.204418	6.60882e-05	0.00206299
CCDC167	hsa-miR-29c-3p	-0.211457	3.63205e-05	0.00125708
CCDC18	hsa-miR-29c-3p	-0.335141	3.16054e-11	1.47625e-08
CCDC19	hsa-miR-29c-3p	0.161015	0.0017302	0.0281299
CCDC24	hsa-miR-29c-3p	0.307812	1.25246e-09	2.6963e-07
CCDC25	hsa-miR-29c-3p	0.194358	0.0001503	0.00403134
CCDC28A	hsa-miR-29c-3p	0.190423	0.000199894	0.00511762
CCDC30	hsa-miR-29c-3p	0.316726	3.9291e-10	1.06431e-07
CCDC40	hsa-miR-29c-3p	0.224585	1.12771e-05	0.000477859
CCDC48	hsa-miR-29c-3p	0.325544	1.20109e-10	4.17694e-08
CCDC56	hsa-miR-29c-3p	0.225743	9.60672e-06	0.00041938
CCDC65	hsa-miR-29c-3p	0.152661	0.00298816	0.0426157
CCDC7	hsa-miR-29c-3p	0.232336	5.47046e-06	0.000262522
CCDC71	hsa-miR-29c-3p	0.222512	1.36277e-05	0.000559558
CCDC72	hsa-miR-29c-3p	0.152076	0.00310175	0.0437737
CCDC74B	hsa-miR-29c-3p	0.351085	3.06226e-12	2.26456e-09
CCDC77	hsa-miR-29c-3p	-0.240686	2.27385e-06	0.000127947
CCDC82	hsa-miR-29c-3p	-0.305877	1.60281e-09	3.34615e-07
CCDC88A	hsa-miR-29c-3p	-0.193024	0.000162639	0.00431028
CCDC88B	hsa-miR-29c-3p	-0.224215	1.16659e-05	0.000491474
CCDC90A	hsa-miR-29c-3p	-0.239655	2.70101e-06	0.000146998
CCDC91	hsa-miR-29c-3p	0.269326	1.22685e-07	1.11699e-05
CCDC96	hsa-miR-29c-3p	0.330541	4.62406e-11	1.96195e-08
CCDC97	hsa-miR-29c-3p	0.150878	0.00331814	0.0458904
CCDC99	hsa-miR-29c-3p	-0.263796	2.24622e-07	1.85917e-05
CCHCR1	hsa-miR-29c-3p	-0.247201	1.27462e-06	7.86772e-05
CCKBR	hsa-miR-29c-3p	-0.197091	0.000120701	0.00337063
CCL13	hsa-miR-29c-3p	-0.195155	0.000141029	0.0038289
CCL17	hsa-miR-29c-3p	-0.16055	0.00178479	0.0287859
CCL18	hsa-miR-29c-3p	-0.224824	1.10322e-05	0.000470065
CCL2	hsa-miR-29c-3p	-0.176703	0.000577818	0.0118888
CCL20	hsa-miR-29c-3p	-0.160469	0.00177399	0.0286612
CCL8	hsa-miR-29c-3p	-0.186985	0.00026764	0.0064526
CCM2	hsa-miR-29c-3p	-0.182068	0.000388676	0.00866627
CCNA2	hsa-miR-29c-3p	-0.314109	5.54399e-10	1.38448e-07
CCNB1	hsa-miR-29c-3p	-0.16476	0.00134294	0.023182
CCNB1IP1	hsa-miR-29c-3p	-0.206628	5.48814e-05	0.001778
CCNB2	hsa-miR-29c-3p	-0.309281	1.03734e-09	2.29731e-07
CCNC	hsa-miR-29c-3p	-0.162897	0.00152432	0.0255611
CCND1	hsa-miR-29c-3p	0.225232	1.00752e-05	0.000436812
CCNDBP1	hsa-miR-29c-3p	0.32652	1.05098e-10	3.72404e-08
CCNE1	hsa-miR-29c-3p	-0.351189	2.20119e-12	1.76291e-09
CCNE2	hsa-miR-29c-3p	-0.204623	6.49632e-05	0.00203611
CCNG1	hsa-miR-29c-3p	0.237067	3.47542e-06	0.000181389
CCNG2	hsa-miR-29c-3p	0.286465	1.72941e-08	2.25833e-06
CCNH	hsa-miR-29c-3p	0.345316	7.256e-12	4.53002e-09
CCNI	hsa-miR-29c-3p	0.229094	7.01202e-06	0.000323248
CCNJ	hsa-miR-29c-3p	-0.179751	0.000461897	0.00993559
CCNL1	hsa-miR-29c-3p	-0.172275	0.000794875	0.0152894
CCNY	hsa-miR-29c-3p	-0.169219	0.000986373	0.0181374
CCNYL1	hsa-miR-29c-3p	-0.210762	3.70567e-05	0.00127775
CCP110	hsa-miR-29c-3p	0.255772	4.81155e-07	3.49885e-05
CCPG1	hsa-miR-29c-3p	0.249583	1.00073e-06	6.47524e-05
CCR1	hsa-miR-29c-3p	-0.210948	3.64638e-05	0.00126171
CCR6	hsa-miR-29c-3p	0.166079	0.00122668	0.021593
CCR7	hsa-miR-29c-3p	-0.182834	0.000366948	0.0082861
CCT6A	hsa-miR-29c-3p	-0.242356	1.92399e-06	0.000111663
CCT6B	hsa-miR-29c-3p	0.202128	7.99585e-05	0.00241469
CCZ1	hsa-miR-29c-3p	-0.184387	0.000326332	0.00754038
CD101	hsa-miR-29c-3p	-0.206675	5.46636e-05	0.0017734
CD163	hsa-miR-29c-3p	-0.178891	0.000492172	0.0104581
CD164	hsa-miR-29c-3p	0.191346	0.000190734	0.004919
CD177	hsa-miR-29c-3p	0.151447	0.00322818	0.045068
CD19	hsa-miR-29c-3p	-0.20163	8.33217e-05	0.00250148
CD2	hsa-miR-29c-3p	-0.161348	0.00169204	0.0276535
CD200	hsa-miR-29c-3p	-0.171782	0.000823267	0.0157157
CD24	hsa-miR-29c-3p	-0.157637	0.00214192	0.0331076
CD247	hsa-miR-29c-3p	-0.170081	0.000928437	0.0172633
CD302	hsa-miR-29c-3p	0.150624	0.00340076	0.0467176
CD38	hsa-miR-29c-3p	-0.240772	2.42061e-06	0.00013444
CD3D	hsa-miR-29c-3p	-0.153992	0.00274385	0.0400418
CD3EAP	hsa-miR-29c-3p	-0.181323	0.000410923	0.00904996
CD3G	hsa-miR-29c-3p	-0.156754	0.00229373	0.0349067
CD40	hsa-miR-29c-3p	-0.15192	0.00313257	0.0440759
CD40LG	hsa-miR-29c-3p	-0.168232	0.00105678	0.0191103
CD46	hsa-miR-29c-3p	0.233788	4.76415e-06	0.000234463
CD5	hsa-miR-29c-3p	-0.168902	0.00100848	0.0184352
CD55	hsa-miR-29c-3p	-0.153265	0.00284848	0.0411241
CD6	hsa-miR-29c-3p	-0.189701	0.000211568	0.00535719
CD63	hsa-miR-29c-3p	0.173322	0.000725538	0.0142016
CD68	hsa-miR-29c-3p	-0.181456	0.000406888	0.00898374
CD7	hsa-miR-29c-3p	-0.153861	0.002767	0.0402675
CD72	hsa-miR-29c-3p	-0.171365	0.000847956	0.0160839
CD79A	hsa-miR-29c-3p	-0.150934	0.00330623	0.0457774
CD79B	hsa-miR-29c-3p	-0.18558	0.000298031	0.00702258
CD82	hsa-miR-29c-3p	-0.165287	0.00129531	0.0225529
CD83	hsa-miR-29c-3p	-0.161549	0.00166932	0.0273676
CD9	hsa-miR-29c-3p	0.172057	0.000794501	0.0152845
CD96	hsa-miR-29c-3p	-0.151039	0.00328431	0.0455798
CD97	hsa-miR-29c-3p	-0.20748	5.1061e-05	0.00167611
CD99	hsa-miR-29c-3p	-0.1543	0.00268993	0.039479
CDAN1	hsa-miR-29c-3p	0.247565	1.22863e-06	7.63776e-05
CDC20	hsa-miR-29c-3p	-0.280225	3.58276e-08	4.08454e-06
CDC20B	hsa-miR-29c-3p	0.169958	0.000936532	0.0173818
CDC23	hsa-miR-29c-3p	0.192708	0.00017132	0.00450392
CDC25A	hsa-miR-29c-3p	-0.242255	2.091e-06	0.000119765
CDC25B	hsa-miR-29c-3p	-0.287825	1.47209e-08	1.99587e-06
CDC25C	hsa-miR-29c-3p	-0.191253	0.000192124	0.0049506
CDC37	hsa-miR-29c-3p	-0.150088	0.00351741	0.0479121
CDC42BPG	hsa-miR-29c-3p	-0.236023	3.84461e-06	0.000196972
CDC42EP1	hsa-miR-29c-3p	-0.298467	3.39612e-09	6.11609e-07
CDC42SE1	hsa-miR-29c-3p	0.160334	0.00181075	0.0291039
CDC45	hsa-miR-29c-3p	-0.325408	1.22364e-10	4.23289e-08
CDC5L	hsa-miR-29c-3p	-0.21984	1.73496e-05	0.000680619
CDC7	hsa-miR-29c-3p	-0.253179	6.91285e-07	4.75507e-05
CDCA2	hsa-miR-29c-3p	-0.312769	6.6045e-10	1.59171e-07
CDCA3	hsa-miR-29c-3p	-0.307693	1.27154e-09	2.72397e-07
CDCA5	hsa-miR-29c-3p	-0.301068	2.93617e-09	5.42229e-07
CDCA7	hsa-miR-29c-3p	-0.38847	4.42125e-15	1.2333e-11
CDCA8	hsa-miR-29c-3p	-0.28584	1.86176e-08	2.39772e-06
CDH19	hsa-miR-29c-3p	-0.190792	0.000194155	0.00499605
CDH2	hsa-miR-29c-3p	-0.219793	1.74226e-05	0.000682644
CDH26	hsa-miR-29c-3p	-0.166822	0.00116544	0.0206621
CDH3	hsa-miR-29c-3p	-0.288904	1.29474e-08	1.80392e-06
CDK1	hsa-miR-29c-3p	-0.244926	1.60262e-06	9.57281e-05
CDK16	hsa-miR-29c-3p	-0.204196	6.50333e-05	0.00203734
CDK17	hsa-miR-29c-3p	0.175592	0.000626365	0.0126538
CDK2	hsa-miR-29c-3p	-0.181669	0.000400449	0.00887295
CDK20	hsa-miR-29c-3p	0.221336	1.51603e-05	0.000609883
CDK2AP1	hsa-miR-29c-3p	-0.256863	4.70548e-07	3.44454e-05
CDK6	hsa-miR-29c-3p	-0.360893	6.68158e-13	7.12192e-10
CDK7	hsa-miR-29c-3p	0.268888	1.28767e-07	1.16268e-05
CDK8	hsa-miR-29c-3p	-0.23371	4.79995e-06	0.000235959
CDKAL1	hsa-miR-29c-3p	-0.323016	1.69392e-10	5.49662e-08
CDKL3	hsa-miR-29c-3p	0.273294	7.88445e-08	7.7833e-06
CDKL5	hsa-miR-29c-3p	-0.19948	9.94086e-05	0.00289046
CDKN1B	hsa-miR-29c-3p	0.277883	4.688e-08	5.0463e-06
CDKN2A	hsa-miR-29c-3p	-0.193632	0.000159228	0.00423787
CDKN2AIP	hsa-miR-29c-3p	0.261707	2.54094e-07	2.06019e-05
CDKN2AIPNL	hsa-miR-29c-3p	0.259937	3.39867e-07	2.63193e-05
CDKN2B	hsa-miR-29c-3p	-0.163766	0.00143709	0.0244025
CDKN2D	hsa-miR-29c-3p	-0.166512	0.00119063	0.0210383
CDKN3	hsa-miR-29c-3p	-0.240022	2.60573e-06	0.000142582
CDON	hsa-miR-29c-3p	0.237685	3.27331e-06	0.000172905
CDRT1	hsa-miR-29c-3p	-0.160014	0.00184979	0.0296151
CDS2	hsa-miR-29c-3p	0.185119	0.000308684	0.0072191
CDT1	hsa-miR-29c-3p	-0.301185	2.89365e-09	5.36035e-07
CDV3	hsa-miR-29c-3p	-0.16663	0.001181	0.0209029
CDYL	hsa-miR-29c-3p	-0.156306	0.00236176	0.0357141
CDYL2	hsa-miR-29c-3p	0.234084	4.63133e-06	0.000228871
CEACAM20	hsa-miR-29c-3p	-0.214689	2.74096e-05	0.000995448
CEACAM5	hsa-miR-29c-3p	0.182683	0.000371119	0.00834948
CEACAM7	hsa-miR-29c-3p	0.16189	0.00163153	0.0268791
CEBPB	hsa-miR-29c-3p	-0.32835	6.30427e-11	2.49706e-08
CEBPG	hsa-miR-29c-3p	-0.188374	0.000240444	0.00594337
CECR7	hsa-miR-29c-3p	-0.20156	8.3802e-05	0.00251303
CEL	hsa-miR-29c-3p	-0.175547	0.000628421	0.0126851
CELF2	hsa-miR-29c-3p	-0.165104	0.00131166	0.0227845
CELF4	hsa-miR-29c-3p	-0.282756	2.672e-08	3.20508e-06
CELSR1	hsa-miR-29c-3p	0.271706	9.41834e-08	8.96732e-06
CELSR2	hsa-miR-29c-3p	0.168864	0.0010112	0.0184746
CENPA	hsa-miR-29c-3p	-0.366477	2.70347e-13	3.8112e-10
CENPBD1	hsa-miR-29c-3p	-0.215328	2.59131e-05	0.000950311
CENPE	hsa-miR-29c-3p	-0.266537	1.66706e-07	1.43654e-05
CENPF	hsa-miR-29c-3p	-0.2849	2.07925e-08	2.61364e-06
CENPI	hsa-miR-29c-3p	-0.333085	4.22463e-11	1.83402e-08
CENPJ	hsa-miR-29c-3p	-0.249968	9.62109e-07	6.25996e-05
CENPK	hsa-miR-29c-3p	-0.189924	0.000213176	0.00538407
CENPL	hsa-miR-29c-3p	-0.159388	0.00192843	0.0305645
CENPM	hsa-miR-29c-3p	-0.243941	1.76844e-06	0.000104157
CENPN	hsa-miR-29c-3p	-0.33002	6.48319e-11	2.55251e-08
CENPO	hsa-miR-29c-3p	-0.325019	1.29046e-10	4.45229e-08
CENPP	hsa-miR-29c-3p	0.185869	0.00029152	0.00690016
CENPT	hsa-miR-29c-3p	-0.204173	6.74583e-05	0.00209727
CENPW	hsa-miR-29c-3p	-0.337057	2.40651e-11	1.18612e-08
CEP120	hsa-miR-29c-3p	0.231816	5.74705e-06	0.00027399
CEP128	hsa-miR-29c-3p	-0.233822	4.74889e-06	0.000233799
CEP152	hsa-miR-29c-3p	-0.256919	4.67818e-07	3.4303e-05
CEP170	hsa-miR-29c-3p	-0.17298	0.000755901	0.0146817
CEP19	hsa-miR-29c-3p	0.159554	0.00188602	0.0300594
CEP250	hsa-miR-29c-3p	-0.161162	0.00171326	0.0279272
CEP290	hsa-miR-29c-3p	0.253302	6.82532e-07	4.69979e-05
CEP55	hsa-miR-29c-3p	-0.333653	3.89987e-11	1.72849e-08
CEP57	hsa-miR-29c-3p	-0.16898	0.000988364	0.0181663
CEP57L1	hsa-miR-29c-3p	-0.16162	0.00166138	0.0272783
CEP63	hsa-miR-29c-3p	0.154142	0.00271744	0.039792
CEP78	hsa-miR-29c-3p	-0.253443	6.72649e-07	4.64393e-05
CERS2	hsa-miR-29c-3p	0.381656	1.61102e-14	3.84026e-11
CERS4	hsa-miR-29c-3p	0.319249	2.81011e-10	8.15094e-08
CERS5	hsa-miR-29c-3p	0.15065	0.00339504	0.0466671
CERS6	hsa-miR-29c-3p	0.242728	1.99523e-06	0.000115338
CES4A	hsa-miR-29c-3p	0.185951	0.000289699	0.00686327
CETN2	hsa-miR-29c-3p	0.158993	0.00197951	0.0311948
CETN3	hsa-miR-29c-3p	0.228923	7.12611e-06	0.000327357
CFB	hsa-miR-29c-3p	0.228456	7.88207e-06	0.00035536
CFDP1	hsa-miR-29c-3p	-0.277864	4.69845e-08	5.0463e-06
CFHR2	hsa-miR-29c-3p	0.170898	0.000876457	0.0165122
CFI	hsa-miR-29c-3p	-0.163726	0.00144097	0.0244588
CFL1	hsa-miR-29c-3p	-0.204544	6.53958e-05	0.00204674
CFTR	hsa-miR-29c-3p	-0.198972	0.000103617	0.00298634
CGA	hsa-miR-29c-3p	0.154695	0.0026221	0.0386957
CGGBP1	hsa-miR-29c-3p	0.285495	1.93899e-08	2.47771e-06
CGN	hsa-miR-29c-3p	0.173025	0.000753461	0.0146476
CGNL1	hsa-miR-29c-3p	0.16804	0.001071	0.0193275
CGRRF1	hsa-miR-29c-3p	0.30428	1.96197e-09	3.89736e-07
CHAC1	hsa-miR-29c-3p	-0.184303	0.000328422	0.00757799
CHAC2	hsa-miR-29c-3p	-0.195955	0.000132272	0.00363099
CHAD	hsa-miR-29c-3p	0.280056	3.65339e-08	4.14703e-06
CHADL	hsa-miR-29c-3p	0.219019	1.86737e-05	0.00072353
CHAF1A	hsa-miR-29c-3p	-0.179402	0.000473975	0.0101369
CHAF1B	hsa-miR-29c-3p	-0.257379	4.45653e-07	3.28986e-05
CHCHD1	hsa-miR-29c-3p	0.175788	0.000617539	0.0125078
CHCHD10	hsa-miR-29c-3p	-0.151399	0.00320991	0.0448702
CHCHD5	hsa-miR-29c-3p	0.259603	3.52188e-07	2.71133e-05
CHD1	hsa-miR-29c-3p	0.157987	0.00209295	0.032558
CHD6	hsa-miR-29c-3p	0.162042	0.00161494	0.0266459
CHD7	hsa-miR-29c-3p	-0.238443	2.84028e-06	0.000153621
CHDH	hsa-miR-29c-3p	0.185684	0.000295662	0.00697805
CHEK1	hsa-miR-29c-3p	-0.32362	1.56073e-10	5.14125e-08
CHEK2	hsa-miR-29c-3p	-0.222112	1.41315e-05	0.000575203
CHGB	hsa-miR-29c-3p	0.23981	2.66042e-06	0.00014503
CHI3L1	hsa-miR-29c-3p	-0.228447	7.88867e-06	0.000355413
CHIC1	hsa-miR-29c-3p	0.32373	1.53758e-10	5.11639e-08
CHID1	hsa-miR-29c-3p	0.155789	0.00244264	0.0366535
CHML	hsa-miR-29c-3p	-0.199445	9.96964e-05	0.00289754
CHMP1A	hsa-miR-29c-3p	-0.295137	6.10494e-09	9.88921e-07
CHMP1B	hsa-miR-29c-3p	0.155796	0.00244161	0.0366535
CHMP2A	hsa-miR-29c-3p	0.216583	2.21772e-05	0.000833352
CHMP2B	hsa-miR-29c-3p	0.210893	3.81312e-05	0.00131041
CHMP4A	hsa-miR-29c-3p	0.196086	0.000127142	0.00351445
CHMP5	hsa-miR-29c-3p	0.173824	0.000711555	0.013978
CHN1	hsa-miR-29c-3p	-0.203599	7.07652e-05	0.00218248
CHODL	hsa-miR-29c-3p	-0.346904	5.73504e-12	3.75949e-09
CHORDC1	hsa-miR-29c-3p	-0.174807	0.000662945	0.0132292
CHRD	hsa-miR-29c-3p	0.296745	5.01359e-09	8.36275e-07
CHRDL2	hsa-miR-29c-3p	-0.18106	0.00041909	0.00920047
CHRM1	hsa-miR-29c-3p	-0.244886	1.60904e-06	9.60192e-05
CHRM2	hsa-miR-29c-3p	-0.191467	0.000188928	0.00488411
CHRM3	hsa-miR-29c-3p	-0.288175	1.41213e-08	1.93825e-06
CHRNA5	hsa-miR-29c-3p	-0.303838	2.07462e-09	4.1087e-07
CHST1	hsa-miR-29c-3p	0.197407	0.000117659	0.0033053
CHST10	hsa-miR-29c-3p	0.189609	0.000218482	0.00548531
CHST11	hsa-miR-29c-3p	-0.23595	3.87177e-06	0.000198054
CHST12	hsa-miR-29c-3p	-0.219946	1.63788e-05	0.000647577
CHST15	hsa-miR-29c-3p	0.311339	7.95222e-10	1.8549e-07
CHST2	hsa-miR-29c-3p	-0.198603	0.000106783	0.00305607
CHST3	hsa-miR-29c-3p	-0.227177	8.87819e-06	0.000393763
CHST6	hsa-miR-29c-3p	-0.218246	2.00105e-05	0.000766879
CHST8	hsa-miR-29c-3p	0.168516	0.00103608	0.0188243
CHST9	hsa-miR-29c-3p	-0.176559	0.000583883	0.0119966
CHST9-AS1	hsa-miR-29c-3p	0.168027	0.00105671	0.0191103
CHURC1	hsa-miR-29c-3p	0.189103	0.000227251	0.0056718
CIAO1	hsa-miR-29c-3p	0.189889	0.000213762	0.00539573
CIAPIN1	hsa-miR-29c-3p	-0.185771	0.000293717	0.00694363
CIB1	hsa-miR-29c-3p	0.272127	8.98616e-08	8.63106e-06
CIB2	hsa-miR-29c-3p	-0.284282	2.23559e-08	2.78611e-06
CIB3	hsa-miR-29c-3p	0.263422	2.33876e-07	1.92242e-05
CIITA	hsa-miR-29c-3p	-0.183493	0.000349168	0.00795448
CIRBP	hsa-miR-29c-3p	0.293209	7.71715e-09	1.19453e-06
CIRH1A	hsa-miR-29c-3p	-0.2913	9.71743e-09	1.43956e-06
CIT	hsa-miR-29c-3p	-0.222205	1.40134e-05	0.000571815
CITED2	hsa-miR-29c-3p	0.172204	0.00079894	0.0153508
CIZ1	hsa-miR-29c-3p	-0.19101	0.000195818	0.00503094
CKAP2	hsa-miR-29c-3p	-0.15473	0.00261619	0.0386407
CKAP2L	hsa-miR-29c-3p	-0.247963	1.18004e-06	7.38473e-05
CKAP4	hsa-miR-29c-3p	-0.18539	0.000295651	0.00697805
CKS2	hsa-miR-29c-3p	-0.238632	2.98522e-06	0.000160074
CLASP1	hsa-miR-29c-3p	-0.209561	4.2758e-05	0.00144704
CLASP2	hsa-miR-29c-3p	0.251387	8.31821e-07	5.5812e-05
CLCN4	hsa-miR-29c-3p	-0.172755	0.000768139	0.0148778
CLCN5	hsa-miR-29c-3p	-0.305941	1.58969e-09	3.32404e-07
CLCNKA	hsa-miR-29c-3p	0.217899	1.97079e-05	0.000757277
CLDN10	hsa-miR-29c-3p	-0.204217	6.72088e-05	0.00209001
CLDN12	hsa-miR-29c-3p	0.258747	3.85677e-07	2.92788e-05
CLDN14	hsa-miR-29c-3p	-0.161164	0.00171295	0.0279256
CLDN16	hsa-miR-29c-3p	-0.188175	0.000244179	0.00601414
CLDN23	hsa-miR-29c-3p	-0.155302	0.00252113	0.0375631
CLEC18B	hsa-miR-29c-3p	-0.167317	0.00112613	0.0200902
CLEC2A	hsa-miR-29c-3p	0.188561	0.000236993	0.00587468
CLEC6A	hsa-miR-29c-3p	-0.161247	0.00170354	0.0277964
CLGN	hsa-miR-29c-3p	0.209127	4.43774e-05	0.00149336
CLIC3	hsa-miR-29c-3p	-0.240146	2.5742e-06	0.000141269
CLIC4	hsa-miR-29c-3p	-0.33334	4.07576e-11	1.78119e-08
CLIC6	hsa-miR-29c-3p	0.198151	0.000110776	0.00314562
CLIP2	hsa-miR-29c-3p	-0.248132	1.15999e-06	7.28363e-05
CLIP4	hsa-miR-29c-3p	-0.266466	1.68005e-07	1.44503e-05
CLK1	hsa-miR-29c-3p	0.162324	0.00158454	0.0262965
CLK4	hsa-miR-29c-3p	0.256686	4.79429e-07	3.49381e-05
CLMN	hsa-miR-29c-3p	0.224146	1.17398e-05	0.000493533
CLN3	hsa-miR-29c-3p	0.166913	0.0011581	0.0205542
CLN5	hsa-miR-29c-3p	0.291542	9.43939e-09	1.41113e-06
CLPB	hsa-miR-29c-3p	-0.260431	2.91849e-07	2.32179e-05
CLRN3	hsa-miR-29c-3p	0.179451	0.000472267	0.0101122
CLSPN	hsa-miR-29c-3p	-0.359678	8.10291e-13	8.06773e-10
CLSTN2	hsa-miR-29c-3p	0.277019	4.54483e-08	4.94075e-06
CLTCL1	hsa-miR-29c-3p	-0.266906	1.60112e-07	1.39022e-05
CLUAP1	hsa-miR-29c-3p	0.176142	0.000601877	0.0122588
CLUL1	hsa-miR-29c-3p	0.167499	0.00111202	0.0198952
CMBL	hsa-miR-29c-3p	0.210563	3.92305e-05	0.00134326
CMC1	hsa-miR-29c-3p	0.158395	0.0020594	0.0321697
CMPK1	hsa-miR-29c-3p	-0.190882	0.000197797	0.00507582
CMTM1	hsa-miR-29c-3p	-0.16481	0.0013383	0.0231309
CMTM7	hsa-miR-29c-3p	-0.242098	2.12356e-06	0.000121167
CMYA5	hsa-miR-29c-3p	0.289494	1.20672e-08	1.70117e-06
CNBP	hsa-miR-29c-3p	0.151405	0.00323672	0.0451414
CNDP2	hsa-miR-29c-3p	0.154716	0.00259336	0.0383753
CNGA1	hsa-miR-29c-3p	-0.176963	0.000566927	0.0117033
CNGA3	hsa-miR-29c-3p	0.151805	0.00315562	0.0442767
CNN2	hsa-miR-29c-3p	-0.195374	0.000138581	0.00377572
CNN3	hsa-miR-29c-3p	-0.164317	0.00136645	0.0234858
CNNM2	hsa-miR-29c-3p	0.165209	0.00130223	0.0226433
CNNM3	hsa-miR-29c-3p	0.204263	6.69527e-05	0.00208402
CNNM4	hsa-miR-29c-3p	0.296833	4.95997e-09	8.31563e-07
CNO	hsa-miR-29c-3p	0.22397	1.19312e-05	0.000500562
CNOT1	hsa-miR-29c-3p	-0.28028	3.1066e-08	3.62565e-06
CNOT7	hsa-miR-29c-3p	0.172775	0.000767047	0.014861
CNOT8	hsa-miR-29c-3p	0.315119	3.89118e-10	1.05842e-07
CNPY2	hsa-miR-29c-3p	0.185052	0.000303416	0.00712577
CNST	hsa-miR-29c-3p	0.201867	8.17054e-05	0.00245859
CNTD1	hsa-miR-29c-3p	0.3125	6.83914e-10	1.63926e-07
CNTD2	hsa-miR-29c-3p	0.200662	9.02341e-05	0.00267289
CNTLN	hsa-miR-29c-3p	-0.171416	0.000844906	0.0160423
CNTNAP3	hsa-miR-29c-3p	-0.170788	0.000883321	0.0166248
CNTNAP3B	hsa-miR-29c-3p	-0.151054	0.00330946	0.0458028
COA5	hsa-miR-29c-3p	0.255298	5.54486e-07	3.94447e-05
COASY	hsa-miR-29c-3p	0.157743	0.00214973	0.033193
COCH	hsa-miR-29c-3p	-0.290952	1.01326e-08	1.48929e-06
COG2	hsa-miR-29c-3p	0.26984	1.03212e-07	9.67245e-06
COG4	hsa-miR-29c-3p	-0.327115	9.68576e-11	3.46957e-08
COG7	hsa-miR-29c-3p	0.277021	5.17245e-08	5.49101e-06
COG8	hsa-miR-29c-3p	-0.149096	0.00374339	0.0499218
COIL	hsa-miR-29c-3p	0.165821	0.00124869	0.021904
COL11A2	hsa-miR-29c-3p	-0.361333	6.22868e-13	6.86232e-10
COL13A1	hsa-miR-29c-3p	-0.241715	2.20562e-06	0.00012475
COL22A1	hsa-miR-29c-3p	-0.239017	2.87494e-06	0.000155176
COL23A1	hsa-miR-29c-3p	-0.151562	0.00320478	0.0448177
COL27A1	hsa-miR-29c-3p	-0.15895	0.00198521	0.031264
COL4A1	hsa-miR-29c-3p	-0.20046	8.88561e-05	0.00263863
COL4A2	hsa-miR-29c-3p	-0.212923	3.19827e-05	0.00112936
COL4A3	hsa-miR-29c-3p	-0.229801	6.9498e-06	0.000321345
COL4A3BP	hsa-miR-29c-3p	0.31874	3.00726e-10	8.61803e-08
COL4A4	hsa-miR-29c-3p	-0.28121	3.19733e-08	3.70828e-06
COL4A5	hsa-miR-29c-3p	0.193068	0.000166513	0.00439784
COL9A1	hsa-miR-29c-3p	-0.179106	0.000484429	0.0103254
COL9A3	hsa-miR-29c-3p	-0.260194	3.30691e-07	2.57303e-05
COLEC11	hsa-miR-29c-3p	-0.157845	0.00213534	0.0330492
COMMD10	hsa-miR-29c-3p	0.338777	1.88114e-11	9.74819e-09
COMMD3	hsa-miR-29c-3p	0.25046	8.40872e-07	5.62753e-05
COPA	hsa-miR-29c-3p	0.223945	1.13529e-05	0.000480604
COPB1	hsa-miR-29c-3p	0.17223	0.000797439	0.015332
COPS4	hsa-miR-29c-3p	0.280795	3.35465e-08	3.86142e-06
COPS7B	hsa-miR-29c-3p	-0.161131	0.00171676	0.0279703
COPS8	hsa-miR-29c-3p	0.172434	0.000785923	0.0151506
COPZ1	hsa-miR-29c-3p	0.250669	8.2281e-07	5.53241e-05
COQ10A	hsa-miR-29c-3p	0.243556	1.70515e-06	0.000100974
COQ4	hsa-miR-29c-3p	0.248625	1.10328e-06	7.03537e-05
COQ6	hsa-miR-29c-3p	0.269158	1.24984e-07	1.13164e-05
COQ7	hsa-miR-29c-3p	0.29624	5.33414e-09	8.81986e-07
COQ9	hsa-miR-29c-3p	-0.238944	2.7029e-06	0.00014704
CORO1C	hsa-miR-29c-3p	-0.31192	7.37573e-10	1.74235e-07
CORO2A	hsa-miR-29c-3p	0.204604	6.50681e-05	0.00203794
CORO6	hsa-miR-29c-3p	0.168794	0.0010161	0.0185405
COTL1	hsa-miR-29c-3p	-0.281634	3.04398e-08	3.56963e-06
COX17	hsa-miR-29c-3p	0.187107	0.000265141	0.00641121
COX4NB	hsa-miR-29c-3p	-0.300899	2.99867e-09	5.50637e-07
COX6C	hsa-miR-29c-3p	0.225618	9.71907e-06	0.000423472
COX7A1	hsa-miR-29c-3p	0.171692	0.000828533	0.0157863
COX7C	hsa-miR-29c-3p	0.316839	3.08649e-10	8.7399e-08
CP	hsa-miR-29c-3p	-0.188591	0.000236442	0.00586215
CPA3	hsa-miR-29c-3p	0.241347	2.28721e-06	0.000128423
CPAMD8	hsa-miR-29c-3p	-0.246542	1.36242e-06	8.33508e-05
CPB1	hsa-miR-29c-3p	0.282402	2.78426e-08	3.30151e-06
CPD	hsa-miR-29c-3p	0.276844	4.63824e-08	5.01497e-06
CPE	hsa-miR-29c-3p	0.152862	0.00294997	0.0422273
CPEB2	hsa-miR-29c-3p	0.376746	4.61275e-14	9.16302e-11
CPEB3	hsa-miR-29c-3p	0.318821	2.97505e-10	8.55366e-08
CPEB4	hsa-miR-29c-3p	0.273569	7.64456e-08	7.59279e-06
CPLX1	hsa-miR-29c-3p	0.261218	2.96418e-07	2.34959e-05
CPLX3	hsa-miR-29c-3p	-0.239005	2.87841e-06	0.000155299
CPN1	hsa-miR-29c-3p	0.183797	0.000341249	0.00780936
CPNE1	hsa-miR-29c-3p	-0.161067	0.00172424	0.0280644
CPNE2	hsa-miR-29c-3p	-0.276704	5.36275e-08	5.66094e-06
CPNE3	hsa-miR-29c-3p	0.160429	0.00179929	0.0289373
CPNE5	hsa-miR-29c-3p	-0.15983	0.00187259	0.0298853
CPNE8	hsa-miR-29c-3p	-0.300899	2.99876e-09	5.50637e-07
CPS1-IT1	hsa-miR-29c-3p	0.228103	8.14599e-06	0.000364999
CPSF3	hsa-miR-29c-3p	-0.191094	0.00019454	0.0050022
CPT2	hsa-miR-29c-3p	0.15957	0.00190529	0.030264
CR2	hsa-miR-29c-3p	-0.206264	5.65965e-05	0.00182537
CRABP1	hsa-miR-29c-3p	-0.217557	2.12763e-05	0.000805653
CRABP2	hsa-miR-29c-3p	0.16024	0.00182217	0.0292552
CRADD	hsa-miR-29c-3p	0.187614	0.000248992	0.00611032
CRB1	hsa-miR-29c-3p	0.159964	0.001856	0.0296856
CRBN	hsa-miR-29c-3p	0.239131	2.65344e-06	0.00014477
CREB1	hsa-miR-29c-3p	0.174407	0.000682359	0.0135322
CREB3L2	hsa-miR-29c-3p	-0.337934	2.12304e-11	1.06238e-08
CREB3L4	hsa-miR-29c-3p	0.257784	4.27038e-07	3.17748e-05
CREB5	hsa-miR-29c-3p	-0.241274	2.30379e-06	0.000129059
CREBBP	hsa-miR-29c-3p	0.269653	1.05405e-07	9.84981e-06
CREBL2	hsa-miR-29c-3p	0.276349	5.58392e-08	5.83335e-06
CREBZF	hsa-miR-29c-3p	0.1565	0.00233203	0.0353747
CRHR1	hsa-miR-29c-3p	-0.196509	0.000126507	0.00350133
CRIP1	hsa-miR-29c-3p	0.270211	1.11233e-07	1.03062e-05
CRIP2	hsa-miR-29c-3p	0.171953	0.000813295	0.0155752
CRIPAK	hsa-miR-29c-3p	0.311148	8.15173e-10	1.88158e-07
CRISP2	hsa-miR-29c-3p	0.151842	0.00314813	0.0442037
CRISP3	hsa-miR-29c-3p	0.17295	0.000745217	0.0145196
CRLF3	hsa-miR-29c-3p	-0.197668	0.000115194	0.00324579
CRNDE	hsa-miR-29c-3p	0.162737	0.00154089	0.0257797
CRNKL1	hsa-miR-29c-3p	0.201223	8.34119e-05	0.00250362
CROCCP3	hsa-miR-29c-3p	0.151207	0.00327757	0.0455201
CRY2	hsa-miR-29c-3p	0.316089	4.27348e-10	1.13417e-07
CRYAB	hsa-miR-29c-3p	-0.278059	4.59471e-08	4.9867e-06
CRYBB2	hsa-miR-29c-3p	-0.149333	0.00365847	0.0491644
CRYL1	hsa-miR-29c-3p	0.240324	2.35715e-06	0.000131393
CRYZL1	hsa-miR-29c-3p	0.152848	0.00295271	0.0422526
CS	hsa-miR-29c-3p	0.160293	0.00179507	0.0288837
CSAD	hsa-miR-29c-3p	0.228169	8.09599e-06	0.000363131
CSDA	hsa-miR-29c-3p	-0.307196	1.35489e-09	2.879e-07
CSGALNACT1	hsa-miR-29c-3p	-0.155906	0.00242414	0.0364602
CSK	hsa-miR-29c-3p	-0.20024	9.34174e-05	0.00275242
CSMD2	hsa-miR-29c-3p	-0.171399	0.000845953	0.0160506
CSN3	hsa-miR-29c-3p	-0.208962	4.50046e-05	0.00151292
CSNK1A1	hsa-miR-29c-3p	0.21831	1.98957e-05	0.00076315
CSNK1A1L	hsa-miR-29c-3p	0.188394	0.000240073	0.00593533
CSNK1G2	hsa-miR-29c-3p	-0.211142	3.73213e-05	0.00128561
CSNK1G3	hsa-miR-29c-3p	0.208713	4.59755e-05	0.00153924
CSNK2A1	hsa-miR-29c-3p	-0.167567	0.00110683	0.0198294
CSNK2A2	hsa-miR-29c-3p	-0.191112	0.000194259	0.00499776
CSRNP2	hsa-miR-29c-3p	0.351981	2.67273e-12	2.08578e-09
CSRP2	hsa-miR-29c-3p	-0.237735	3.25733e-06	0.0001722
CSRP3	hsa-miR-29c-3p	0.177394	0.000549375	0.0114128
CST2	hsa-miR-29c-3p	0.188245	0.000242867	0.00598778
CST3	hsa-miR-29c-3p	0.259963	3.38936e-07	2.62627e-05
CST5	hsa-miR-29c-3p	0.272692	7.47264e-08	7.44459e-06
CST9	hsa-miR-29c-3p	0.159545	0.00190847	0.0302957
CST9L	hsa-miR-29c-3p	0.200239	9.34226e-05	0.00275242
CSTA	hsa-miR-29c-3p	-0.175696	0.00061081	0.0124086
CSTB	hsa-miR-29c-3p	-0.195499	0.000133326	0.00365381
CSTF2T	hsa-miR-29c-3p	0.25582	5.25024e-07	3.76552e-05
CT62	hsa-miR-29c-3p	0.278553	4.34225e-08	4.74808e-06
CTAG1A	hsa-miR-29c-3p	-0.272476	8.64242e-08	8.36834e-06
CTAG2	hsa-miR-29c-3p	-0.209814	4.18385e-05	0.00141995
CTBS	hsa-miR-29c-3p	0.240417	2.50649e-06	0.000138248
CTC1	hsa-miR-29c-3p	0.204361	6.64034e-05	0.00207036
CTDSP1	hsa-miR-29c-3p	0.286874	1.6478e-08	2.18218e-06
CTDSP2	hsa-miR-29c-3p	0.234116	4.61726e-06	0.00022852
CTDSPL	hsa-miR-29c-3p	0.183691	0.000343992	0.00785979
CTDSPL2	hsa-miR-29c-3p	0.273174	7.07236e-08	7.09433e-06
CTGF	hsa-miR-29c-3p	-0.151894	0.00313779	0.0441209
CTLA4	hsa-miR-29c-3p	-0.186866	0.000270096	0.00649747
CTNNBL1	hsa-miR-29c-3p	-0.153047	0.00291526	0.0418354
CTPS	hsa-miR-29c-3p	-0.324057	1.47081e-10	4.94442e-08
CTR9	hsa-miR-29c-3p	0.282448	2.76929e-08	3.29166e-06
CTSC	hsa-miR-29c-3p	-0.289454	1.21245e-08	1.70285e-06
CTSF	hsa-miR-29c-3p	0.315173	4.82141e-10	1.24188e-07
CTSL2	hsa-miR-29c-3p	-0.334407	3.50639e-11	1.60737e-08
CTSO	hsa-miR-29c-3p	0.181391	0.000408866	0.00901528
CTSZ	hsa-miR-29c-3p	-0.173352	0.000736052	0.0143666
CTTNBP2NL	hsa-miR-29c-3p	-0.287701	1.49401e-08	2.01517e-06
CTU1	hsa-miR-29c-3p	-0.153169	0.00289269	0.0415707
CTU2	hsa-miR-29c-3p	-0.211685	3.56106e-05	0.00123676
CUBN	hsa-miR-29c-3p	-0.196229	0.000129385	0.00356218
CUL3	hsa-miR-29c-3p	0.271025	1.0161e-07	9.53592e-06
CUL5	hsa-miR-29c-3p	0.17886	0.000493319	0.0104774
CWC22	hsa-miR-29c-3p	-0.221309	1.51981e-05	0.000610841
CX3CL1	hsa-miR-29c-3p	-0.24346	1.85506e-06	0.000108141
CX3CR1	hsa-miR-29c-3p	0.190673	0.000195983	0.0050342
CXCL1	hsa-miR-29c-3p	-0.270388	1.09067e-07	1.01414e-05
CXCL10	hsa-miR-29c-3p	-0.160847	0.00174974	0.0283596
CXCL11	hsa-miR-29c-3p	-0.16313	0.00150047	0.0252464
CXCL13	hsa-miR-29c-3p	-0.164889	0.00133108	0.023035
CXCL14	hsa-miR-29c-3p	0.170832	0.000867014	0.0163678
CXCL9	hsa-miR-29c-3p	-0.186048	0.000287555	0.00681985
CXCR2P1	hsa-miR-29c-3p	-0.192108	0.000179629	0.00469225
CXCR3	hsa-miR-29c-3p	-0.166629	0.00118109	0.0209029
CXXC1	hsa-miR-29c-3p	0.183671	0.000344505	0.00786876
CXXC5	hsa-miR-29c-3p	0.224951	1.03414e-05	0.000446728
CXorf21	hsa-miR-29c-3p	-0.157703	0.0021554	0.0332493
CXorf40B	hsa-miR-29c-3p	0.172982	0.000755792	0.0146817
CXorf61	hsa-miR-29c-3p	-0.363197	4.61783e-13	5.65818e-10
CXorf65	hsa-miR-29c-3p	-0.162836	0.00153066	0.0256393
CYB561D2	hsa-miR-29c-3p	0.340445	1.47877e-11	8.14604e-09
CYB5A	hsa-miR-29c-3p	0.266536	1.66735e-07	1.43654e-05
CYB5D1	hsa-miR-29c-3p	0.236209	3.77611e-06	0.000194222
CYB5D2	hsa-miR-29c-3p	0.29058	1.05957e-08	1.54629e-06
CYB5R1	hsa-miR-29c-3p	0.399082	3.69074e-17	1.86107e-13
CYB5R2	hsa-miR-29c-3p	-0.175889	0.00061303	0.0124415
CYB5R3	hsa-miR-29c-3p	-0.168941	0.00100575	0.0183935
CYBA	hsa-miR-29c-3p	-0.159492	0.00191512	0.0303801
CYBRD1	hsa-miR-29c-3p	0.328064	8.49942e-11	3.15673e-08
CYFIP2	hsa-miR-29c-3p	0.22286	1.32027e-05	0.000545182
CYGB	hsa-miR-29c-3p	-0.197314	0.000115071	0.003243
CYP1A1	hsa-miR-29c-3p	0.212343	3.22785e-05	0.00113822
CYP20A1	hsa-miR-29c-3p	0.19695	0.000122088	0.00340202
CYP21A2	hsa-miR-29c-3p	0.276114	5.73477e-08	5.94358e-06
CYP24A1	hsa-miR-29c-3p	-0.181491	0.000405814	0.00896607
CYP26A1	hsa-miR-29c-3p	0.173176	0.00074542	0.0145214
CYP27C1	hsa-miR-29c-3p	-0.304876	1.81971e-09	3.65912e-07
CYP2A7	hsa-miR-29c-3p	0.291803	9.14633e-09	1.37358e-06
CYP2B6	hsa-miR-29c-3p	0.338806	1.87329e-11	9.746e-09
CYP2E1	hsa-miR-29c-3p	0.158767	0.00200939	0.03155
CYP2G1P	hsa-miR-29c-3p	0.231072	6.16587e-06	0.000290785
CYP2W1	hsa-miR-29c-3p	0.20476	6.20119e-05	0.00196522
CYP39A1	hsa-miR-29c-3p	-0.191472	0.000188855	0.00488363
CYP4B1	hsa-miR-29c-3p	0.207872	4.93891e-05	0.00162898
CYP4F11	hsa-miR-29c-3p	0.241767	2.19427e-06	0.000124215
CYP4F12	hsa-miR-29c-3p	0.197191	0.000119729	0.0033498
CYP4F2	hsa-miR-29c-3p	0.16186	0.00163483	0.0269266
CYP4F22	hsa-miR-29c-3p	0.193703	0.000158335	0.00421754
CYP4V2	hsa-miR-29c-3p	0.255025	5.70527e-07	4.04103e-05
CYP4X1	hsa-miR-29c-3p	0.282517	2.74737e-08	3.27451e-06
CYP4Z1	hsa-miR-29c-3p	0.222391	1.37785e-05	0.000564515
CYP4Z2P	hsa-miR-29c-3p	0.162601	0.00155511	0.0259461
CYP7B1	hsa-miR-29c-3p	-0.203776	6.97278e-05	0.00215455
CYTH1	hsa-miR-29c-3p	-0.149693	0.00360588	0.0486972
D2HGDH	hsa-miR-29c-3p	0.21652	2.33243e-05	0.000868738
DAB2IP	hsa-miR-29c-3p	-0.160237	0.00182258	0.0292581
DACH1	hsa-miR-29c-3p	0.381382	1.94154e-14	4.54549e-11
DAD1	hsa-miR-29c-3p	0.200051	9.19155e-05	0.00271646
DAK	hsa-miR-29c-3p	0.226696	9.28308e-06	0.000407865
DALRD3	hsa-miR-29c-3p	0.320103	1.98079e-10	6.18222e-08
DAPK1	hsa-miR-29c-3p	-0.287593	1.51315e-08	2.02846e-06
DAPK3	hsa-miR-29c-3p	-0.190785	0.000199312	0.00510706
DAPP1	hsa-miR-29c-3p	-0.207498	5.09814e-05	0.00167434
DARS	hsa-miR-29c-3p	-0.160748	0.00176141	0.0284925
DAZAP2	hsa-miR-29c-3p	0.322764	1.75259e-10	5.63174e-08
DBF4	hsa-miR-29c-3p	-0.256331	4.97607e-07	3.59445e-05
DBIL5P2	hsa-miR-29c-3p	0.169039	0.000998854	0.0182976
DBN1	hsa-miR-29c-3p	-0.180043	0.000452001	0.00977888
DBNDD2	hsa-miR-29c-3p	0.295259	6.01449e-09	9.75911e-07
DBP	hsa-miR-29c-3p	0.289567	1.19618e-08	1.69176e-06
DCAF10	hsa-miR-29c-3p	0.152306	0.0030566	0.0433069
DCAF11	hsa-miR-29c-3p	0.202103	8.01246e-05	0.00241712
DCAF13	hsa-miR-29c-3p	-0.197188	0.000119764	0.00335006
DCAF8	hsa-miR-29c-3p	0.197372	0.000117997	0.00331265
DCAKD	hsa-miR-29c-3p	0.178688	0.00049961	0.0105921
DCBLD1	hsa-miR-29c-3p	-0.278667	4.28555e-08	4.70915e-06
DCBLD2	hsa-miR-29c-3p	-0.224861	1.09951e-05	0.000468939
DCDC1	hsa-miR-29c-3p	0.316694	3.94553e-10	1.06437e-07
DCDC5	hsa-miR-29c-3p	0.356026	1.43586e-12	1.30729e-09
DCLK2	hsa-miR-29c-3p	-0.284027	2.30348e-08	2.85175e-06
DCLRE1C	hsa-miR-29c-3p	-0.229309	7.27767e-06	0.00033295
DCP1A	hsa-miR-29c-3p	0.284227	2.25006e-08	2.80148e-06
DCP1B	hsa-miR-29c-3p	0.208633	4.62876e-05	0.00154631
DCP2	hsa-miR-29c-3p	0.16362	0.00145136	0.0246065
DCPS	hsa-miR-29c-3p	-0.192391	0.000175662	0.00460148
DCTD	hsa-miR-29c-3p	0.168317	0.0010505	0.0190298
DCTN3	hsa-miR-29c-3p	0.161057	0.00172536	0.0280738
DCTN4	hsa-miR-29c-3p	0.383987	1.08214e-14	2.72836e-11
DCTN6	hsa-miR-29c-3p	0.221032	1.55837e-05	0.000622711
DCUN1D1	hsa-miR-29c-3p	-0.149837	0.00357342	0.0484287
DCUN1D3	hsa-miR-29c-3p	0.190584	0.000202467	0.00516935
DCX	hsa-miR-29c-3p	-0.149334	0.00368812	0.0494261
DCXR	hsa-miR-29c-3p	0.153274	0.00287321	0.0413793
DDN	hsa-miR-29c-3p	-0.162662	0.00154873	0.0258673
DDO	hsa-miR-29c-3p	0.222926	1.3124e-05	0.000542446
DDT	hsa-miR-29c-3p	-0.150248	0.00348224	0.0475714
DDX11	hsa-miR-29c-3p	-0.248265	1.14443e-06	7.22398e-05
DDX19A	hsa-miR-29c-3p	-0.198144	0.00011084	0.00314677
DDX19B	hsa-miR-29c-3p	-0.243342	1.87714e-06	0.000109234
DDX26B	hsa-miR-29c-3p	-0.267973	1.42418e-07	1.26239e-05
DDX27	hsa-miR-29c-3p	-0.157306	0.00221223	0.0339264
DDX28	hsa-miR-29c-3p	-0.178906	0.000491636	0.0104501
DDX39A	hsa-miR-29c-3p	-0.284187	1.95655e-08	2.49311e-06
DDX46	hsa-miR-29c-3p	0.232977	5.14735e-06	0.000249574
DDX49	hsa-miR-29c-3p	-0.183816	0.000340736	0.00779896
DEF8	hsa-miR-29c-3p	-0.275168	6.38382e-08	6.50822e-06
DEFB121	hsa-miR-29c-3p	0.155187	0.00254004	0.0377622
DEGS2	hsa-miR-29c-3p	0.348232	4.70474e-12	3.17949e-09
DEK	hsa-miR-29c-3p	-0.170383	0.000908878	0.0169912
DENND1B	hsa-miR-29c-3p	0.175062	0.000650888	0.0130442
DENND1C	hsa-miR-29c-3p	-0.192939	0.000168219	0.00443486
DENND2C	hsa-miR-29c-3p	-0.171622	0.000832665	0.0158522
DENND3	hsa-miR-29c-3p	-0.200315	9.28427e-05	0.00274026
DENND4C	hsa-miR-29c-3p	0.229718	7.00421e-06	0.000323116
DEPDC1	hsa-miR-29c-3p	-0.269343	1.2246e-07	1.11573e-05
DEPDC1B	hsa-miR-29c-3p	-0.251995	7.81255e-07	5.28248e-05
DEPDC7	hsa-miR-29c-3p	-0.17262	0.000775589	0.0149977
DERL3	hsa-miR-29c-3p	-0.261018	3.02845e-07	2.39329e-05
DET1	hsa-miR-29c-3p	0.207615	5.04799e-05	0.00165953
DGCR11	hsa-miR-29c-3p	-0.155501	0.00248881	0.0371892
DGCR14	hsa-miR-29c-3p	-0.209138	4.43341e-05	0.00149267
DGCR5	hsa-miR-29c-3p	-0.166759	0.00117054	0.0207469
DGCR8	hsa-miR-29c-3p	-0.244661	1.52488e-06	9.16647e-05
DGCR9	hsa-miR-29c-3p	-0.186915	0.00026908	0.00647898
DGKD	hsa-miR-29c-3p	0.24413	1.73529e-06	0.000102573
DGKG	hsa-miR-29c-3p	-0.176624	0.000570753	0.011773
DHCR24	hsa-miR-29c-3p	0.251484	8.23525e-07	5.53241e-05
DHCR7	hsa-miR-29c-3p	-0.226743	8.74991e-06	0.00038887
DHODH	hsa-miR-29c-3p	-0.204303	6.67262e-05	0.00207796
DHPS	hsa-miR-29c-3p	0.229214	7.34253e-06	0.000335301
DHRS4	hsa-miR-29c-3p	0.163881	0.00142589	0.0242656
DHRS4L2	hsa-miR-29c-3p	0.152557	0.00298111	0.0425568
DHRS7	hsa-miR-29c-3p	0.230314	6.62292e-06	0.000309005
DHRS7B	hsa-miR-29c-3p	0.162825	0.0015318	0.025655
DHRSX	hsa-miR-29c-3p	0.218829	1.8994e-05	0.000733714
DHX29	hsa-miR-29c-3p	0.340205	1.53102e-11	8.3289e-09
DHX32	hsa-miR-29c-3p	0.231182	6.10257e-06	0.000288319
DHX38	hsa-miR-29c-3p	-0.204908	6.34334e-05	0.00200031
DIAPH1	hsa-miR-29c-3p	-0.184788	0.000316541	0.00737
DIAPH2	hsa-miR-29c-3p	-0.283295	2.50911e-08	3.04875e-06
DIAPH3	hsa-miR-29c-3p	-0.330279	6.25383e-11	2.48529e-08
DICER1	hsa-miR-29c-3p	0.264332	1.90594e-07	1.60996e-05
DIO1	hsa-miR-29c-3p	0.286629	1.46026e-08	1.98416e-06
DIP2A	hsa-miR-29c-3p	-0.216538	2.32887e-05	0.00086766
DIP2B	hsa-miR-29c-3p	0.164441	0.00135485	0.0233269
DIS3L	hsa-miR-29c-3p	0.274059	7.23468e-08	7.22399e-06
DIS3L2	hsa-miR-29c-3p	0.153111	0.00290333	0.0416962
DISC1	hsa-miR-29c-3p	-0.161479	0.0016772	0.0274555
DISP1	hsa-miR-29c-3p	0.198469	0.000107946	0.00308398
DIXDC1	hsa-miR-29c-3p	0.178239	0.000516361	0.0108831
DKC1	hsa-miR-29c-3p	-0.183657	0.000344861	0.00787551
DKFZP434F142	hsa-miR-29c-3p	-0.149706	0.00360304	0.0486771
DKFZp686M1136	hsa-miR-29c-3p	0.23464	4.39137e-06	0.000219244
DKFZp779M0652	hsa-miR-29c-3p	0.154199	0.00270742	0.0396735
DKK1	hsa-miR-29c-3p	-0.170618	0.000893971	0.0167915
DLG5	hsa-miR-29c-3p	0.152284	0.00306088	0.0433382
DLGAP4	hsa-miR-29c-3p	-0.251168	8.50707e-07	5.68872e-05
DLGAP5	hsa-miR-29c-3p	-0.292441	8.46878e-09	1.28956e-06
DLL3	hsa-miR-29c-3p	-0.167725	0.00109471	0.0196768
DLX2	hsa-miR-29c-3p	0.187371	0.000253745	0.00619505
DLX4	hsa-miR-29c-3p	-0.154909	0.00258617	0.0382948
DLX5	hsa-miR-29c-3p	-0.174433	0.000681095	0.0135092
DLX6	hsa-miR-29c-3p	-0.23982	2.6578e-06	0.000144947
DMC1	hsa-miR-29c-3p	-0.149585	0.00363049	0.0488886
DMD	hsa-miR-29c-3p	-0.182297	0.000382037	0.00855024
DMRTA2	hsa-miR-29c-3p	-0.289373	1.22431e-08	1.71674e-06
DMRTC1	hsa-miR-29c-3p	0.190267	0.000207548	0.00527239
DMXL1	hsa-miR-29c-3p	0.361643	4.31791e-13	5.34061e-10
DNA2	hsa-miR-29c-3p	-0.161346	0.00169229	0.0276542
DNAAF1	hsa-miR-29c-3p	0.231681	5.82137e-06	0.000276988
DNAH11	hsa-miR-29c-3p	-0.154267	0.00269557	0.0395307
DNAH17	hsa-miR-29c-3p	-0.211008	3.77559e-05	0.00129956
DNAH5	hsa-miR-29c-3p	0.342704	1.06488e-11	6.29004e-09
DNAH7	hsa-miR-29c-3p	0.308615	1.1299e-09	2.44854e-07
DNAJB11	hsa-miR-29c-3p	-0.249867	8.94283e-07	5.90659e-05
DNAJB12	hsa-miR-29c-3p	0.188574	0.000231076	0.00575192
DNAJB14	hsa-miR-29c-3p	0.239209	2.82159e-06	0.000152863
DNAJB4	hsa-miR-29c-3p	-0.226323	9.60916e-06	0.000419381
DNAJB5	hsa-miR-29c-3p	-0.229732	6.99509e-06	0.000322922
DNAJC1	hsa-miR-29c-3p	0.193204	0.000164727	0.00435945
DNAJC11	hsa-miR-29c-3p	-0.21311	3.14662e-05	0.00111437
DNAJC12	hsa-miR-29c-3p	0.327494	9.19312e-11	3.34798e-08
DNAJC14	hsa-miR-29c-3p	0.278739	4.25037e-08	4.68064e-06
DNAJC16	hsa-miR-29c-3p	0.308189	1.19339e-09	2.58186e-07
DNAJC17	hsa-miR-29c-3p	0.264024	1.97163e-07	1.66019e-05
DNAJC19	hsa-miR-29c-3p	0.310281	9.11897e-10	2.06843e-07
DNAJC2	hsa-miR-29c-3p	-0.21318	2.99903e-05	0.00107195
DNAJC24	hsa-miR-29c-3p	0.160842	0.00173006	0.02813
DNAJC25	hsa-miR-29c-3p	0.167374	0.0011217	0.0200266
DNAJC27	hsa-miR-29c-3p	0.149955	0.00354706	0.0481758
DNAJC30	hsa-miR-29c-3p	0.20048	9.15953e-05	0.00270954
DNAJC5	hsa-miR-29c-3p	-0.153283	0.00287164	0.0413634
DNAJC6	hsa-miR-29c-3p	-0.189508	0.000214788	0.00541591
DNAJC8	hsa-miR-29c-3p	0.220336	1.65927e-05	0.000655043
DNAJC9	hsa-miR-29c-3p	-0.214443	2.68273e-05	0.000978091
DNAL1	hsa-miR-29c-3p	0.153306	0.00286736	0.0413108
DNAL4	hsa-miR-29c-3p	0.170608	0.000894607	0.0167983
DNALI1	hsa-miR-29c-3p	0.361342	6.21977e-13	6.86232e-10
DNER	hsa-miR-29c-3p	-0.159969	0.00183443	0.0294232
DNMBP	hsa-miR-29c-3p	0.221638	1.47527e-05	0.000595639
DNMT1	hsa-miR-29c-3p	-0.201594	8.35716e-05	0.00250726
DNMT3A	hsa-miR-29c-3p	-0.214422	2.80578e-05	0.00101253
DNMT3B	hsa-miR-29c-3p	-0.233075	5.09951e-06	0.000247621
DNPEP	hsa-miR-29c-3p	0.196411	0.000127501	0.00352147
DOC2A	hsa-miR-29c-3p	0.255223	5.58838e-07	3.96681e-05
DOCK1	hsa-miR-29c-3p	0.200753	8.67271e-05	0.00258595
DOCK5	hsa-miR-29c-3p	-0.213166	3.13137e-05	0.00111047
DOCK7	hsa-miR-29c-3p	-0.24127	2.30461e-06	0.000129059
DOK1	hsa-miR-29c-3p	0.26591	1.60117e-07	1.39022e-05
DOK3	hsa-miR-29c-3p	-0.157456	0.00219056	0.0336728
DOK5	hsa-miR-29c-3p	-0.169089	0.000995401	0.0182558
DOK7	hsa-miR-29c-3p	0.187684	0.000253614	0.00619505
DONSON	hsa-miR-29c-3p	-0.228398	7.92518e-06	0.000356568
DOPEY2	hsa-miR-29c-3p	0.206839	5.39109e-05	0.00175255
DOT1L	hsa-miR-29c-3p	-0.15553	0.00248407	0.0371353
DPCD	hsa-miR-29c-3p	0.260407	3.23263e-07	2.52423e-05
DPF3	hsa-miR-29c-3p	-0.247263	1.26665e-06	7.8259e-05
DPH2	hsa-miR-29c-3p	-0.150211	0.0034904	0.0476481
DPM3	hsa-miR-29c-3p	0.175531	0.000629165	0.0126982
DPP7	hsa-miR-29c-3p	0.258816	3.82876e-07	2.90999e-05
DPP8	hsa-miR-29c-3p	0.191737	0.000180175	0.00470349
DPYSL2	hsa-miR-29c-3p	-0.152811	0.0029597	0.0423387
DPYSL5	hsa-miR-29c-3p	-0.336822	2.48855e-11	1.22196e-08
DRAM1	hsa-miR-29c-3p	-0.23352	4.88785e-06	0.000239651
DRD2	hsa-miR-29c-3p	-0.152171	0.00308292	0.0435784
DSC2	hsa-miR-29c-3p	-0.394067	9.94467e-16	3.95093e-12
DSC3	hsa-miR-29c-3p	-0.215569	2.53686e-05	0.000933342
DSCC1	hsa-miR-29c-3p	-0.312084	7.21946e-10	1.7147e-07
DSCR9	hsa-miR-29c-3p	-0.158341	0.00206675	0.0322652
DSE	hsa-miR-29c-3p	-0.186378	0.000280396	0.0066816
DSG3	hsa-miR-29c-3p	-0.178375	0.000511236	0.0107915
DSN1	hsa-miR-29c-3p	-0.2242	1.16822e-05	0.000491844
DSTN	hsa-miR-29c-3p	0.235661	3.73114e-06	0.000192589
DTD1	hsa-miR-29c-3p	-0.193246	0.000164178	0.00434667
DTL	hsa-miR-29c-3p	-0.200923	8.55176e-05	0.00255454
DTNB	hsa-miR-29c-3p	-0.157504	0.00218374	0.0335838
DTWD2	hsa-miR-29c-3p	0.254663	5.92453e-07	4.18503e-05
DTX3	hsa-miR-29c-3p	0.286404	1.7418e-08	2.26999e-06
DTX4	hsa-miR-29c-3p	-0.187526	0.000256723	0.00625032
DUOXA1	hsa-miR-29c-3p	-0.171017	0.000869091	0.016397
DUS1L	hsa-miR-29c-3p	-0.181376	0.000409318	0.00902069
DUS2L	hsa-miR-29c-3p	-0.162678	0.00154706	0.0258513
DUSP12	hsa-miR-29c-3p	0.195563	0.000132644	0.00363847
DUSP15	hsa-miR-29c-3p	-0.158227	0.00208228	0.0324459
DUSP16	hsa-miR-29c-3p	0.18029	0.000443769	0.00964375
DUSP22	hsa-miR-29c-3p	-0.157809	0.00214047	0.0331003
DUSP28	hsa-miR-29c-3p	0.341363	1.29458e-11	7.44416e-09
DUSP4	hsa-miR-29c-3p	0.257488	4.40579e-07	3.26158e-05
DUSP5P	hsa-miR-29c-3p	-0.203534	7.11518e-05	0.00219131
DUSP7	hsa-miR-29c-3p	-0.187926	0.000248921	0.00611029
DUSP8	hsa-miR-29c-3p	0.177088	0.000561778	0.0116153
DYNC1I2	hsa-miR-29c-3p	0.273209	7.04448e-08	7.07177e-06
DYNC1LI1	hsa-miR-29c-3p	0.175936	0.000610941	0.0124087
DYNC1LI2	hsa-miR-29c-3p	-0.214197	2.86158e-05	0.00103069
DYNC2H1	hsa-miR-29c-3p	0.241261	2.30675e-06	0.000129059
DYNC2LI1	hsa-miR-29c-3p	0.206673	5.4674e-05	0.0017734
DYNLRB2	hsa-miR-29c-3p	0.383068	1.39487e-14	3.45049e-11
DYRK1B	hsa-miR-29c-3p	0.212183	3.27339e-05	0.00114995
DYRK2	hsa-miR-29c-3p	-0.152454	0.00302798	0.043015
DYSF	hsa-miR-29c-3p	-0.311164	8.13472e-10	1.88097e-07
DYX1C1	hsa-miR-29c-3p	0.320716	2.30922e-10	6.95983e-08
DZIP1	hsa-miR-29c-3p	-0.301592	2.75015e-09	5.14353e-07
E2F1	hsa-miR-29c-3p	-0.284758	2.11437e-08	2.65269e-06
E2F2	hsa-miR-29c-3p	-0.317579	3.50933e-10	9.68619e-08
E2F3	hsa-miR-29c-3p	-0.364836	3.53891e-13	4.63973e-10
E2F7	hsa-miR-29c-3p	-0.235694	3.96854e-06	0.000202307
E2F8	hsa-miR-29c-3p	-0.292356	8.55675e-09	1.29843e-06
E4F1	hsa-miR-29c-3p	0.159209	0.00192984	0.0305794
EAF1	hsa-miR-29c-3p	0.152175	0.00308218	0.0435732
EAF2	hsa-miR-29c-3p	-0.154779	0.00260794	0.0385432
EAPP	hsa-miR-29c-3p	0.356459	9.75662e-13	9.4752e-10
EBF4	hsa-miR-29c-3p	0.165438	0.00128201	0.0223771
EBP	hsa-miR-29c-3p	-0.196804	0.000123533	0.00343382
ECE1	hsa-miR-29c-3p	0.160932	0.00173985	0.0282553
ECE2	hsa-miR-29c-3p	-0.231415	5.96923e-06	0.000283141
ECHDC2	hsa-miR-29c-3p	0.224233	1.1054e-05	0.000470532
ECI1	hsa-miR-29c-3p	0.208884	4.36041e-05	0.00147153
ECI2	hsa-miR-29c-3p	0.23344	4.62819e-06	0.000228802
EDARADD	hsa-miR-29c-3p	-0.176856	0.000561096	0.0116067
EDC4	hsa-miR-29c-3p	-0.154626	0.00263381	0.038838
EDEM1	hsa-miR-29c-3p	0.162327	0.00156501	0.0260648
EDEM3	hsa-miR-29c-3p	0.299948	3.37556e-09	6.10422e-07
EDF1	hsa-miR-29c-3p	0.153793	0.00275312	0.040119
EDN1	hsa-miR-29c-3p	-0.3125	6.83934e-10	1.63926e-07
EEA1	hsa-miR-29c-3p	0.15648	0.0023352	0.0353982
EED	hsa-miR-29c-3p	-0.174777	0.000653078	0.0130781
EEF1A2	hsa-miR-29c-3p	0.268082	1.40734e-07	1.25007e-05
EEF2K	hsa-miR-29c-3p	0.176628	0.000570547	0.0117706
EFCAB11	hsa-miR-29c-3p	0.23105	6.17866e-06	0.000291179
EFCAB2	hsa-miR-29c-3p	0.218352	1.98219e-05	0.000760764
EFCAB4A	hsa-miR-29c-3p	0.160806	0.00175459	0.0283997
EFCAB6	hsa-miR-29c-3p	0.357602	1.1232e-12	1.05805e-09
EFCAB7	hsa-miR-29c-3p	0.257316	4.08125e-07	3.05933e-05
EFHA1	hsa-miR-29c-3p	0.216815	2.27231e-05	0.000850209
EFHC1	hsa-miR-29c-3p	0.250598	9.01963e-07	5.93937e-05
EFHD1	hsa-miR-29c-3p	0.149589	0.00362962	0.0488879
EFNA5	hsa-miR-29c-3p	-0.187376	0.000259711	0.00630532
EFNB1	hsa-miR-29c-3p	-0.151241	0.00324246	0.0452049
EFNB2	hsa-miR-29c-3p	-0.161231	0.00170538	0.0278161
EFS	hsa-miR-29c-3p	-0.170355	0.000896902	0.0168158
EGFL6	hsa-miR-29c-3p	-0.209131	4.43604e-05	0.00149317
EGFR	hsa-miR-29c-3p	-0.240152	2.5725e-06	0.000141236
EGLN1	hsa-miR-29c-3p	-0.157207	0.00222667	0.0341199
EGLN2	hsa-miR-29c-3p	0.264922	1.98801e-07	1.67077e-05
EGOT	hsa-miR-29c-3p	0.245857	1.45963e-06	8.86367e-05
EHBP1	hsa-miR-29c-3p	-0.226093	9.81598e-06	0.000426986
EHD1	hsa-miR-29c-3p	-0.290848	8.74983e-09	1.32313e-06
EID1	hsa-miR-29c-3p	0.21979	1.74272e-05	0.000682644
EID3	hsa-miR-29c-3p	-0.2023	7.8831e-05	0.00238468
EIF1AD	hsa-miR-29c-3p	-0.151529	0.00321148	0.0448875
EIF1B	hsa-miR-29c-3p	0.206205	5.68785e-05	0.00183086
EIF2AK2	hsa-miR-29c-3p	-0.216149	2.41017e-05	0.000893126
EIF2C2	hsa-miR-29c-3p	-0.356129	1.02712e-12	9.8293e-10
EIF2C3	hsa-miR-29c-3p	-0.186693	0.000273699	0.00656007
EIF2D	hsa-miR-29c-3p	0.175132	0.000647599	0.0129942
EIF3B	hsa-miR-29c-3p	-0.169832	0.000944869	0.0175007
EIF3H	hsa-miR-29c-3p	0.162073	0.00159215	0.0264028
EIF3J	hsa-miR-29c-3p	0.269782	1.16648e-07	1.07624e-05
EIF4A1	hsa-miR-29c-3p	-0.18454	0.000322568	0.00747976
EIF4A2	hsa-miR-29c-3p	0.198952	0.000103792	0.00298939
EIF4B	hsa-miR-29c-3p	0.286601	1.70185e-08	2.229e-06
EIF4E3	hsa-miR-29c-3p	0.253569	6.6386e-07	4.59535e-05
EIF4EBP1	hsa-miR-29c-3p	-0.275343	5.51592e-08	5.78074e-06
EIF5A	hsa-miR-29c-3p	-0.292637	8.27033e-09	1.26735e-06
ELF1	hsa-miR-29c-3p	0.179964	0.00045465	0.00982
ELF2	hsa-miR-29c-3p	0.220946	1.4954e-05	0.000602138
ELF4	hsa-miR-29c-3p	-0.237515	3.32778e-06	0.000174796
ELF5	hsa-miR-29c-3p	-0.289105	1.26406e-08	1.76661e-06
ELMOD2	hsa-miR-29c-3p	0.230318	6.61999e-06	0.000308978
ELMOD3	hsa-miR-29c-3p	0.202572	7.7072e-05	0.00234119
ELOVL2	hsa-miR-29c-3p	0.168394	0.00104492	0.0189482
ELOVL5	hsa-miR-29c-3p	0.274821	6.63928e-08	6.72682e-06
ELP2	hsa-miR-29c-3p	0.329428	5.4144e-11	2.20454e-08
EME1	hsa-miR-29c-3p	-0.296798	4.9813e-09	8.34072e-07
EME2	hsa-miR-29c-3p	0.195268	0.000139764	0.00380163
EMID1	hsa-miR-29c-3p	0.176857	0.000571363	0.0117806
EMILIN2	hsa-miR-29c-3p	-0.25072	8.90805e-07	5.89848e-05
EML2	hsa-miR-29c-3p	0.238543	3.01107e-06	0.000161262
EML4	hsa-miR-29c-3p	-0.302381	2.49141e-09	4.77971e-07
EML5	hsa-miR-29c-3p	-0.166465	0.00119454	0.0210845
EN1	hsa-miR-29c-3p	-0.380702	2.21247e-14	5.00118e-11
ENDOV	hsa-miR-29c-3p	0.197123	0.000120396	0.00336487
ENO1	hsa-miR-29c-3p	-0.25065	8.9715e-07	5.91957e-05
ENOX1	hsa-miR-29c-3p	0.160605	0.00177834	0.0287139
ENPP1	hsa-miR-29c-3p	0.244789	1.62469e-06	9.6828e-05
ENPP4	hsa-miR-29c-3p	0.265452	1.87672e-07	1.58844e-05
ENPP5	hsa-miR-29c-3p	0.298081	4.25342e-09	7.37512e-07
ENSA	hsa-miR-29c-3p	0.181795	0.000396683	0.00880912
ENTPD5	hsa-miR-29c-3p	0.224036	1.12576e-05	0.000477339
ENTPD8	hsa-miR-29c-3p	0.284052	2.29667e-08	2.846e-06
ENY2	hsa-miR-29c-3p	-0.243986	1.63268e-06	9.72087e-05
EP300	hsa-miR-29c-3p	0.174465	0.000679493	0.0134882
EP400	hsa-miR-29c-3p	0.172845	0.000763241	0.0148026
EPB41L2	hsa-miR-29c-3p	-0.216167	2.40641e-05	0.000892236
EPB41L4A	hsa-miR-29c-3p	0.225307	1.05532e-05	0.000454351
EPB41L5	hsa-miR-29c-3p	0.282533	2.74208e-08	3.27331e-06
EPC2	hsa-miR-29c-3p	0.202648	7.65868e-05	0.0023282
EPHA10	hsa-miR-29c-3p	0.290392	1.0838e-08	1.57357e-06
EPHA4	hsa-miR-29c-3p	-0.21595	2.45291e-05	0.000907898
EPHA8	hsa-miR-29c-3p	0.271232	9.93031e-08	9.36242e-06
EPHB1	hsa-miR-29c-3p	-0.256949	4.66332e-07	3.42323e-05
EPHB2	hsa-miR-29c-3p	-0.156591	0.00231826	0.0352228
EPHB3	hsa-miR-29c-3p	-0.179616	0.000466537	0.0100123
EPHB6	hsa-miR-29c-3p	-0.243331	1.87919e-06	0.000109305
EPHX2	hsa-miR-29c-3p	0.238604	2.79537e-06	0.000151505
EPOR	hsa-miR-29c-3p	0.24231	2.07948e-06	0.000119262
EPPK1	hsa-miR-29c-3p	-0.157458	0.00216743	0.0333721
EPSTI1	hsa-miR-29c-3p	-0.22987	6.90465e-06	0.000319422
ERBB2IP	hsa-miR-29c-3p	0.349522	3.87705e-12	2.74759e-09
ERBB3	hsa-miR-29c-3p	0.36243	5.22495e-13	6.10704e-10
ERBB4	hsa-miR-29c-3p	0.404827	0	0
ERC2	hsa-miR-29c-3p	-0.180414	0.00043972	0.00957322
ERCC6L	hsa-miR-29c-3p	-0.233066	5.10386e-06	0.000247728
ERGIC1	hsa-miR-29c-3p	0.302439	2.47342e-09	4.76883e-07
ERI2	hsa-miR-29c-3p	0.177831	0.000532067	0.0111344
ERLEC1	hsa-miR-29c-3p	0.234856	4.3011e-06	0.000215476
ERLIN2	hsa-miR-29c-3p	0.18897	0.000229598	0.00572225
ERMAP	hsa-miR-29c-3p	0.154505	0.00265461	0.0390534
ERMN	hsa-miR-29c-3p	-0.211601	3.58689e-05	0.00124375
ERN2	hsa-miR-29c-3p	-0.318206	3.22907e-10	9.02666e-08
ERO1L	hsa-miR-29c-3p	-0.156334	0.00233371	0.035392
ESCO2	hsa-miR-29c-3p	-0.199851	9.64408e-05	0.00282043
ESPL1	hsa-miR-29c-3p	-0.224727	1.11311e-05	0.000472895
ESPN	hsa-miR-29c-3p	0.162218	0.00159585	0.0264407
ESR1	hsa-miR-29c-3p	0.377817	3.79564e-14	7.77548e-11
ESYT3	hsa-miR-29c-3p	-0.341166	1.33207e-11	7.59315e-09
ETAA1	hsa-miR-29c-3p	0.170038	0.000931236	0.0172957
ETF1	hsa-miR-29c-3p	0.176532	0.000585027	0.0120107
ETNK1	hsa-miR-29c-3p	0.159326	0.0019363	0.0306558
ETS1	hsa-miR-29c-3p	-0.229037	7.04981e-06	0.000324534
ETV3L	hsa-miR-29c-3p	-0.207941	4.90984e-05	0.00162143
ETV6	hsa-miR-29c-3p	-0.210347	3.99692e-05	0.00136535
EVC2	hsa-miR-29c-3p	-0.233244	5.01814e-06	0.000244576
EVI5	hsa-miR-29c-3p	0.157518	0.00218175	0.0335611
EVL	hsa-miR-29c-3p	0.333341	3.10025e-11	1.46357e-08
EVX2	hsa-miR-29c-3p	-0.152115	0.00309402	0.0436971
EWSR1	hsa-miR-29c-3p	-0.15425	0.00269852	0.0395609
EXO1	hsa-miR-29c-3p	-0.27235	8.76523e-08	8.47473e-06
EXOC5	hsa-miR-29c-3p	-0.186032	0.000287905	0.00682692
EXOC6	hsa-miR-29c-3p	0.250904	8.74135e-07	5.80863e-05
EXOSC4	hsa-miR-29c-3p	-0.149293	0.0036975	0.0495112
EXT1	hsa-miR-29c-3p	-0.192957	0.000167984	0.00442955
EXT2	hsa-miR-29c-3p	-0.152648	0.00296376	0.0423829
EXTL1	hsa-miR-29c-3p	-0.166173	0.00120231	0.0211983
EYA2	hsa-miR-29c-3p	-0.194945	0.000143416	0.00388084
EZH1	hsa-miR-29c-3p	0.168621	0.00102848	0.0187107
EZH2	hsa-miR-29c-3p	-0.305527	1.67563e-09	3.43649e-07
F7	hsa-miR-29c-3p	0.24588	1.45635e-06	8.84783e-05
F8A2	hsa-miR-29c-3p	-0.156917	0.00224599	0.0343318
FAAH	hsa-miR-29c-3p	0.301047	2.94398e-09	5.4286e-07
FAAH2	hsa-miR-29c-3p	0.297086	4.80784e-09	8.15442e-07
FABP5	hsa-miR-29c-3p	-0.250928	8.71906e-07	5.80197e-05
FABP6	hsa-miR-29c-3p	-0.210781	3.8501e-05	0.00132105
FABP7	hsa-miR-29c-3p	-0.295048	6.1712e-09	9.96406e-07
FADS1	hsa-miR-29c-3p	-0.187598	0.00025531	0.00622515
FADS2	hsa-miR-29c-3p	-0.167632	0.0011018	0.0197615
FAF2	hsa-miR-29c-3p	0.230184	6.70433e-06	0.000311694
FAH	hsa-miR-29c-3p	0.276898	5.24593e-08	5.55552e-06
FAHD1	hsa-miR-29c-3p	0.25115	8.52333e-07	5.69552e-05
FAIM2	hsa-miR-29c-3p	0.171895	0.000816654	0.0156258
FAM100B	hsa-miR-29c-3p	-0.15108	0.00330402	0.0457708
FAM102A	hsa-miR-29c-3p	0.217646	2.01617e-05	0.000771545
FAM102B	hsa-miR-29c-3p	0.176546	0.000584455	0.0120037
FAM105B	hsa-miR-29c-3p	-0.245772	1.47211e-06	8.93114e-05
FAM106A	hsa-miR-29c-3p	-0.25613	5.0823e-07	3.6611e-05
FAM106CP	hsa-miR-29c-3p	-0.229311	7.27676e-06	0.00033295
FAM110B	hsa-miR-29c-3p	0.300918	2.99165e-09	5.50637e-07
FAM111B	hsa-miR-29c-3p	-0.162457	0.00157038	0.0261194
FAM114A2	hsa-miR-29c-3p	0.274332	7.01552e-08	7.04809e-06
FAM115C	hsa-miR-29c-3p	-0.217028	2.2299e-05	0.000836763
FAM116A	hsa-miR-29c-3p	0.168732	0.00100577	0.0183935
FAM118A	hsa-miR-29c-3p	-0.24411	1.73878e-06	0.000102624
FAM120A	hsa-miR-29c-3p	0.203084	7.38689e-05	0.00225855
FAM120AOS	hsa-miR-29c-3p	0.241866	2.17286e-06	0.000123269
FAM120B	hsa-miR-29c-3p	0.164061	0.00139057	0.0238222
FAM123B	hsa-miR-29c-3p	-0.256954	4.66079e-07	3.42323e-05
FAM126A	hsa-miR-29c-3p	-0.318939	2.92862e-10	8.43868e-08
FAM127C	hsa-miR-29c-3p	-0.213741	2.978e-05	0.00106559
FAM134A	hsa-miR-29c-3p	0.306644	1.45369e-09	3.06905e-07
FAM134B	hsa-miR-29c-3p	0.34881	3.16269e-12	2.31646e-09
FAM134C	hsa-miR-29c-3p	0.223528	1.24232e-05	0.000517395
FAM135A	hsa-miR-29c-3p	-0.220796	1.59183e-05	0.000633571
FAM135B	hsa-miR-29c-3p	0.15598	0.00241244	0.036324
FAM136A	hsa-miR-29c-3p	-0.240677	2.27591e-06	0.000128007
FAM13B	hsa-miR-29c-3p	0.242757	1.98938e-06	0.000115051
FAM149B1	hsa-miR-29c-3p	0.260385	3.24021e-07	2.52713e-05
FAM150B	hsa-miR-29c-3p	-0.213301	3.09455e-05	0.00110099
FAM151B	hsa-miR-29c-3p	0.213359	3.07899e-05	0.00109605
FAM154B	hsa-miR-29c-3p	0.274668	6.75445e-08	6.81191e-06
FAM157A	hsa-miR-29c-3p	-0.218805	1.90355e-05	0.000734884
FAM160A2	hsa-miR-29c-3p	0.193795	0.000152915	0.00409563
FAM161A	hsa-miR-29c-3p	-0.204847	6.37557e-05	0.00200787
FAM161B	hsa-miR-29c-3p	0.319692	2.64852e-10	7.75083e-08
FAM162A	hsa-miR-29c-3p	0.255364	5.50644e-07	3.92993e-05
FAM171A1	hsa-miR-29c-3p	-0.305814	1.61567e-09	3.36363e-07
FAM172A	hsa-miR-29c-3p	0.242914	1.81904e-06	0.000106575
FAM173A	hsa-miR-29c-3p	0.180702	0.000421863	0.00924742
FAM173B	hsa-miR-29c-3p	0.150078	0.0035197	0.0479282
FAM174A	hsa-miR-29c-3p	0.447937	0	0
FAM174B	hsa-miR-29c-3p	0.317061	3.75831e-10	1.02868e-07
FAM175A	hsa-miR-29c-3p	0.225747	1.01341e-05	0.000438929
FAM176A	hsa-miR-29c-3p	-0.198409	0.00010848	0.00309654
FAM176B	hsa-miR-29c-3p	0.171103	0.00086382	0.0163268
FAM177B	hsa-miR-29c-3p	0.162796	0.00153477	0.025695
FAM179B	hsa-miR-29c-3p	0.305438	1.69454e-09	3.4659e-07
FAM188A	hsa-miR-29c-3p	0.159645	0.00189579	0.030166
FAM18B1	hsa-miR-29c-3p	0.212112	3.29384e-05	0.00115528
FAM18B2	hsa-miR-29c-3p	0.195427	0.000137995	0.00376211
FAM192A	hsa-miR-29c-3p	-0.220492	1.63617e-05	0.000647095
FAM193A	hsa-miR-29c-3p	0.179637	0.000456815	0.00985377
FAM196A	hsa-miR-29c-3p	0.295578	5.78435e-09	9.45589e-07
FAM198B	hsa-miR-29c-3p	0.328923	7.54811e-11	2.83554e-08
FAM200A	hsa-miR-29c-3p	0.176989	0.000565881	0.0116854
FAM204A	hsa-miR-29c-3p	0.227294	8.78255e-06	0.000389924
FAM20A	hsa-miR-29c-3p	-0.312279	7.0395e-10	1.68015e-07
FAM20B	hsa-miR-29c-3p	0.178796	0.000486258	0.010356
FAM20C	hsa-miR-29c-3p	-0.178238	0.000516403	0.0108831
FAM26F	hsa-miR-29c-3p	-0.167583	0.00110557	0.0198177
FAM27A	hsa-miR-29c-3p	-0.22918	7.36659e-06	0.000336166
FAM27E3	hsa-miR-29c-3p	-0.15542	0.00250198	0.0373433
FAM35A	hsa-miR-29c-3p	0.233959	4.6873e-06	0.000231288
FAM36A	hsa-miR-29c-3p	0.267968	1.42506e-07	1.26239e-05
FAM38A	hsa-miR-29c-3p	-0.159244	0.00194688	0.030775
FAM38B	hsa-miR-29c-3p	0.198881	0.00010439	0.00300135
FAM47E	hsa-miR-29c-3p	0.320984	2.22766e-10	6.76065e-08
FAM49A	hsa-miR-29c-3p	-0.27863	4.30408e-08	4.72209e-06
FAM54A	hsa-miR-29c-3p	-0.226149	9.76515e-06	0.000425339
FAM54B	hsa-miR-29c-3p	0.226451	9.49619e-06	0.000415003
FAM55C	hsa-miR-29c-3p	0.234251	4.55799e-06	0.000226099
FAM59B	hsa-miR-29c-3p	-0.17588	0.000602652	0.0122669
FAM60A	hsa-miR-29c-3p	-0.31684	3.8702e-10	1.0549e-07
FAM63A	hsa-miR-29c-3p	0.401832	0	0
FAM63B	hsa-miR-29c-3p	0.196995	0.000118095	0.00331328
FAM64A	hsa-miR-29c-3p	-0.191327	0.000191023	0.00492513
FAM72A	hsa-miR-29c-3p	-0.305565	1.66746e-09	3.43457e-07
FAM72D	hsa-miR-29c-3p	-0.296991	4.86442e-09	8.21656e-07
FAM73A	hsa-miR-29c-3p	0.362196	5.42492e-13	6.20295e-10
FAM78B	hsa-miR-29c-3p	-0.157197	0.0022282	0.0341354
FAM81A	hsa-miR-29c-3p	-0.16274	0.00154059	0.0257797
FAM81B	hsa-miR-29c-3p	0.289191	1.25119e-08	1.75067e-06
FAM82A2	hsa-miR-29c-3p	0.242672	2.00621e-06	0.000115914
FAM83B	hsa-miR-29c-3p	-0.258022	4.16453e-07	3.10931e-05
FAM83D	hsa-miR-29c-3p	-0.269543	1.19772e-07	1.09734e-05
FAM83E	hsa-miR-29c-3p	0.165581	0.00126948	0.0221974
FAM84A	hsa-miR-29c-3p	-0.14993	0.00355271	0.0482276
FAM84B	hsa-miR-29c-3p	0.181159	0.000416001	0.00914184
FAM86A	hsa-miR-29c-3p	0.205262	6.15787e-05	0.00195441
FAM86B2	hsa-miR-29c-3p	0.204642	6.48597e-05	0.00203384
FAM89A	hsa-miR-29c-3p	-0.180038	0.000452158	0.00978068
FAM89B	hsa-miR-29c-3p	-0.234953	3.99709e-06	0.000203511
FAM8A1	hsa-miR-29c-3p	0.154529	0.00265035	0.039016
FAM92A1	hsa-miR-29c-3p	-0.201959	8.10876e-05	0.0024428
FAM92A3	hsa-miR-29c-3p	-0.189327	0.000223319	0.0055907
FAM96A	hsa-miR-29c-3p	0.16767	0.00109892	0.0197273
FAM98A	hsa-miR-29c-3p	-0.210825	3.83549e-05	0.00131741
FAM98C	hsa-miR-29c-3p	0.271756	8.31148e-08	8.10175e-06
FANCA	hsa-miR-29c-3p	-0.351187	3.01504e-12	2.24596e-09
FANCB	hsa-miR-29c-3p	-0.36688	2.52914e-13	3.6438e-10
FANCC	hsa-miR-29c-3p	-0.289976	1.13911e-08	1.63396e-06
FANCD2	hsa-miR-29c-3p	-0.223703	1.22263e-05	0.00051098
FANCE	hsa-miR-29c-3p	-0.302173	2.55744e-09	4.88059e-07
FANCG	hsa-miR-29c-3p	-0.22406	1.18333e-05	0.000497091
FANCI	hsa-miR-29c-3p	-0.249645	9.94323e-07	6.4408e-05
FANK1	hsa-miR-29c-3p	0.277791	4.73746e-08	5.07857e-06
FARP2	hsa-miR-29c-3p	0.150218	0.00348887	0.0476322
FASN	hsa-miR-29c-3p	0.186015	0.000281769	0.00670568
FAT1	hsa-miR-29c-3p	-0.293684	7.28576e-09	1.1358e-06
FBL	hsa-miR-29c-3p	-0.172407	0.00077483	0.0149874
FBLIM1	hsa-miR-29c-3p	-0.191188	0.000193113	0.00497314
FBLN5	hsa-miR-29c-3p	-0.156394	0.00234831	0.0355558
FBN3	hsa-miR-29c-3p	-0.402729	0	0
FBP1	hsa-miR-29c-3p	0.374991	6.31776e-14	1.16661e-10
FBXL14	hsa-miR-29c-3p	0.174279	0.000688692	0.0136351
FBXL15	hsa-miR-29c-3p	0.178664	0.000500501	0.0106093
FBXL16	hsa-miR-29c-3p	0.268656	1.32112e-07	1.18392e-05
FBXL17	hsa-miR-29c-3p	0.351647	2.81217e-12	2.16878e-09
FBXL3	hsa-miR-29c-3p	0.240878	2.39551e-06	0.000133191
FBXL5	hsa-miR-29c-3p	0.330281	4.79781e-11	2.02258e-08
FBXL6	hsa-miR-29c-3p	-0.218287	1.99371e-05	0.00076429
FBXL7	hsa-miR-29c-3p	0.196662	0.000124955	0.00346717
FBXO10	hsa-miR-29c-3p	-0.168219	0.00104263	0.0189172
FBXO11	hsa-miR-29c-3p	-0.155773	0.00244527	0.0366808
FBXO15	hsa-miR-29c-3p	0.247879	1.19008e-06	7.44044e-05
FBXO16	hsa-miR-29c-3p	0.244456	1.67964e-06	9.96883e-05
FBXO18	hsa-miR-29c-3p	-0.233197	5.04089e-06	0.000245411
FBXO21	hsa-miR-29c-3p	0.199477	9.6377e-05	0.00281982
FBXO25	hsa-miR-29c-3p	0.255885	5.21452e-07	3.744e-05
FBXO28	hsa-miR-29c-3p	0.223272	1.27164e-05	0.000527926
FBXO32	hsa-miR-29c-3p	-0.18804	0.000246748	0.00606945
FBXO36	hsa-miR-29c-3p	0.333813	3.81285e-11	1.71144e-08
FBXO38	hsa-miR-29c-3p	0.301667	2.72448e-09	5.11741e-07
FBXO4	hsa-miR-29c-3p	0.264209	2.14786e-07	1.78678e-05
FBXO44	hsa-miR-29c-3p	0.237887	3.20955e-06	0.000169948
FBXO5	hsa-miR-29c-3p	-0.218779	1.90801e-05	0.00073639
FBXO8	hsa-miR-29c-3p	0.284945	2.0684e-08	2.60249e-06
FBXW10	hsa-miR-29c-3p	-0.177116	0.00056064	0.0116027
FBXW11	hsa-miR-29c-3p	0.243687	1.68273e-06	9.98266e-05
FBXW4	hsa-miR-29c-3p	0.235482	3.79667e-06	0.000195126
FCHO1	hsa-miR-29c-3p	-0.20771	5.00715e-05	0.00164776
FCHO2	hsa-miR-29c-3p	0.314846	5.03287e-10	1.27876e-07
FCHSD2	hsa-miR-29c-3p	-0.190473	0.000204226	0.00520707
FCN1	hsa-miR-29c-3p	-0.176126	0.000602573	0.0122669
FCN2	hsa-miR-29c-3p	0.187849	0.00025041	0.00613535
FCRL1	hsa-miR-29c-3p	-0.201554	8.38423e-05	0.00251366
FCRL3	hsa-miR-29c-3p	-0.186115	0.000286091	0.00679128
FCRL5	hsa-miR-29c-3p	-0.207732	4.99821e-05	0.00164564
FDFT1	hsa-miR-29c-3p	0.154581	0.0026163	0.0386407
FECH	hsa-miR-29c-3p	0.228353	7.95787e-06	0.000357916
FEM1C	hsa-miR-29c-3p	0.211544	3.60459e-05	0.0012489
FEN1	hsa-miR-29c-3p	-0.181096	0.000417958	0.00917715
FER1L4	hsa-miR-29c-3p	-0.176403	0.000590575	0.0120981
FER1L5	hsa-miR-29c-3p	0.204046	6.81789e-05	0.00211466
FER1L6-AS1	hsa-miR-29c-3p	0.17386	0.000709727	0.0139588
FERMT1	hsa-miR-29c-3p	-0.269457	1.20923e-07	1.10479e-05
FGB	hsa-miR-29c-3p	0.150056	0.00349531	0.0477002
FGD2	hsa-miR-29c-3p	-0.152579	0.00300384	0.042774
FGD3	hsa-miR-29c-3p	0.261537	2.86477e-07	2.28183e-05
FGD4	hsa-miR-29c-3p	-0.188876	0.000231283	0.005756
FGD6	hsa-miR-29c-3p	0.160108	0.00183821	0.0294621
FGF10	hsa-miR-29c-3p	0.210189	3.89513e-05	0.0013351
FGF11	hsa-miR-29c-3p	-0.269615	1.18829e-07	1.09035e-05
FGF14	hsa-miR-29c-3p	0.228894	7.56636e-06	0.000343608
FGF20	hsa-miR-29c-3p	0.203851	6.92942e-05	0.00214418
FGF9	hsa-miR-29c-3p	-0.163946	0.00141958	0.0241959
FGFBP1	hsa-miR-29c-3p	-0.152688	0.00298304	0.042575
FGFR3	hsa-miR-29c-3p	0.158574	0.00203513	0.0318398
FGG	hsa-miR-29c-3p	0.149836	0.00357367	0.0484287
FGR	hsa-miR-29c-3p	-0.164241	0.00139132	0.0238321
FHIT	hsa-miR-29c-3p	0.149622	0.00359248	0.0485963
FHL3	hsa-miR-29c-3p	-0.206712	5.44921e-05	0.00176895
FHL5	hsa-miR-29c-3p	0.167378	0.00112137	0.0200243
FIGNL1	hsa-miR-29c-3p	-0.257381	4.45559e-07	3.28986e-05
FIS1	hsa-miR-29c-3p	0.206512	5.54231e-05	0.00179371
FKTN	hsa-miR-29c-3p	0.157778	0.00214483	0.0331339
FLG	hsa-miR-29c-3p	0.157708	0.0021547	0.0332424
FLG2	hsa-miR-29c-3p	0.294183	6.85739e-09	1.07928e-06
FLJ10038	hsa-miR-29c-3p	0.220131	1.69021e-05	0.000665257
FLJ10661	hsa-miR-29c-3p	0.220029	1.70563e-05	0.000670722
FLJ11235	hsa-miR-29c-3p	0.226895	9.11361e-06	0.00040178
FLJ11292	hsa-miR-29c-3p	0.155677	0.0024362	0.0365865
FLJ11710	hsa-miR-29c-3p	0.236469	3.68256e-06	0.000190456
FLJ13744	hsa-miR-29c-3p	-0.25357	6.63798e-07	4.59535e-05
FLJ14186	hsa-miR-29c-3p	-0.181583	0.000403032	0.00891993
FLJ16734	hsa-miR-29c-3p	0.169329	0.000978819	0.0180237
FLJ21408	hsa-miR-29c-3p	0.224654	1.12062e-05	0.000475652
FLJ22536	hsa-miR-29c-3p	-0.183154	0.000350642	0.00797973
FLJ23152	hsa-miR-29c-3p	0.261736	2.80405e-07	2.24027e-05
FLJ25694	hsa-miR-29c-3p	-0.245553	1.50496e-06	9.08124e-05
FLJ25917	hsa-miR-29c-3p	-0.309067	1.06629e-09	2.34165e-07
FLJ26332	hsa-miR-29c-3p	0.176005	0.000597205	0.0121863
FLJ26484	hsa-miR-29c-3p	-0.162374	0.00157914	0.0262235
FLJ27352	hsa-miR-29c-3p	0.281458	3.10674e-08	3.62565e-06
FLJ30403	hsa-miR-29c-3p	0.196042	0.000127605	0.00352281
FLJ30901	hsa-miR-29c-3p	0.203147	7.34793e-05	0.00224873
FLJ31104	hsa-miR-29c-3p	0.187903	0.000249365	0.00611537
FLJ31306	hsa-miR-29c-3p	0.191593	0.000182237	0.00474149
FLJ32255	hsa-miR-29c-3p	-0.216948	2.24577e-05	0.000841719
FLJ33065	hsa-miR-29c-3p	0.153951	0.00275106	0.0401093
FLJ33630	hsa-miR-29c-3p	0.258026	4.16256e-07	3.10931e-05
FLJ35390	hsa-miR-29c-3p	0.207774	4.98007e-05	0.0016405
FLJ35946	hsa-miR-29c-3p	0.258078	3.76147e-07	2.86549e-05
FLJ36031	hsa-miR-29c-3p	-0.255141	5.63631e-07	3.99867e-05
FLJ36777	hsa-miR-29c-3p	0.193992	0.000154735	0.00413508
FLJ36848	hsa-miR-29c-3p	-0.249079	1.05351e-06	6.75411e-05
FLJ37638	hsa-miR-29c-3p	0.220835	1.58634e-05	0.000631577
FLJ37644	hsa-miR-29c-3p	-0.228449	7.88685e-06	0.000355413
FLJ37798	hsa-miR-29c-3p	0.212243	3.39301e-05	0.00118625
FLJ38109	hsa-miR-29c-3p	0.187018	0.000266955	0.00644437
FLJ38379	hsa-miR-29c-3p	0.23077	5.97953e-06	0.000283527
FLJ39080	hsa-miR-29c-3p	0.150092	0.00351652	0.047911
FLJ39632	hsa-miR-29c-3p	-0.260277	3.27758e-07	2.55173e-05
FLJ39639	hsa-miR-29c-3p	0.182818	0.000367369	0.00829143
FLJ39653	hsa-miR-29c-3p	0.212808	3.09893e-05	0.00110195
FLJ41200	hsa-miR-29c-3p	-0.230096	6.76004e-06	0.000313728
FLJ41327	hsa-miR-29c-3p	0.151976	0.00309389	0.0436971
FLJ42022	hsa-miR-29c-3p	0.190533	0.00020327	0.00518682
FLJ42289	hsa-miR-29c-3p	0.245115	1.57253e-06	9.41405e-05
FLJ42418	hsa-miR-29c-3p	-0.17979	0.000460543	0.00991379
FLJ44313	hsa-miR-29c-3p	0.15371	0.00279389	0.0405643
FLJ45244	hsa-miR-29c-3p	0.166213	0.00121545	0.0214155
FLJ45445	hsa-miR-29c-3p	-0.163937	0.00142047	0.0242048
FLJ45482	hsa-miR-29c-3p	-0.309305	1.03411e-09	2.29405e-07
FLJ45831	hsa-miR-29c-3p	-0.293796	7.18679e-09	1.12304e-06
FLJ45983	hsa-miR-29c-3p	0.369557	1.20877e-13	1.98202e-10
FLJ46875	hsa-miR-29c-3p	0.287246	1.35557e-08	1.8767e-06
FLJ46906	hsa-miR-29c-3p	-0.331252	5.46108e-11	2.20981e-08
FLJ90757	hsa-miR-29c-3p	0.276867	4.62574e-08	5.01028e-06
FLNA	hsa-miR-29c-3p	-0.331269	5.44812e-11	2.20981e-08
FLNB	hsa-miR-29c-3p	0.256759	4.75719e-07	3.4785e-05
FLOT1	hsa-miR-29c-3p	0.178174	0.000509181	0.010758
[truncated: 3,947 more rows]

## Sheet: mir101
Table S7: Spearman correlations between mir-101 and mRNAs in the Oslo2 study (n = 377 breast cancer patients) and enrichment analyses for the corresponding mRNAs.
BH p= Benjamini-Hochberg adjusted p-value
mRNA-miR-101 correlation						Enrich KEGG 2019 Pathway analyses for mRNAs significantly correlated to miR-101
mRNA	miRNA	Correlation value	p	BH p		Pathway	Gene overlap	p	Adjusted p	Genes
AADAT	hsa-miR-101-5p	-0.1534	0.00282378	0.040867		Oocyte meiosis	7/125	0.00892872	1	PPP3R1;STAG3;YWHAB;PPP2R5A;YWHAZ;YWHAG;IGF1R
ACADSB	hsa-miR-101-5p	0.165589	0.0012519	0.0219427		Hippo signaling pathway	8/160	0.0102985	1	WWTR1;YWHAB;BMP8A;AXIN2;YWHAZ;YWHAG;TGFBR1;SMAD7
ACOT9	hsa-miR-101-5p	-0.156427	0.0023195	0.0352335		Pathogenic Escherichia coli infection	4/55	0.0190788	1	TUBB6;TUBB;ARPC5L;YWHAZ
ACTR2	hsa-miR-101-5p	-0.161142	0.00169545	0.027698		Regulation of actin cytoskeleton	8/214	0.0473789	1	CFL1;LIMK1;ARPC5L;MSN;MYH9;PFN1;SSH1;FGF10
ADAM19	hsa-miR-101-5p	-0.184353	0.000320073	0.00743243
AGBL2	hsa-miR-101-5p	0.16828	0.00103815	0.0188515
AGFG1	hsa-miR-101-5p	-0.158104	0.0020769	0.0323812
AGPAT5	hsa-miR-101-5p	0.151058	0.00328035	0.0455394
AGR3	hsa-miR-101-5p	0.1568	0.00226339	0.0345211
AGTPBP1	hsa-miR-101-5p	-0.167517	0.00109509	0.019681
AIF1L	hsa-miR-101-5p	-0.159649	0.00187408	0.0299018
ALKBH7	hsa-miR-101-5p	0.18844	0.000233492	0.00580106
ANG	hsa-miR-101-5p	0.203155	7.09824e-05	0.00218815
ANKDD1A	hsa-miR-101-5p	-0.156988	0.00223559	0.0342165
ANKLE2	hsa-miR-101-5p	-0.169851	0.000929492	0.0172745
ANKMY2	hsa-miR-101-5p	0.16068	0.00174896	0.0283505
ANKRA2	hsa-miR-101-5p	0.179022	0.000478173	0.010212
ANKRD13A	hsa-miR-101-5p	-0.169177	0.00097473	0.0179661
ANKRD30A	hsa-miR-101-5p	0.174346	0.000673811	0.0134106
ANKRD42	hsa-miR-101-5p	0.158503	0.00202269	0.0316868
ANLN	hsa-miR-101-5p	-0.157493	0.00216242	0.0333263
AP3S2	hsa-miR-101-5p	-0.18868	0.000229163	0.00571517
APBA2	hsa-miR-101-5p	-0.17721	0.000546702	0.0113735
APBB1	hsa-miR-101-5p	0.157007	0.0022327	0.0341884
APBB1IP	hsa-miR-101-5p	-0.154164	0.00268785	0.0394573
ARL4C	hsa-miR-101-5p	-0.169681	0.000940731	0.01744
ARNTL2	hsa-miR-101-5p	-0.151685	0.00315191	0.0442388
ARPC5L	hsa-miR-101-5p	-0.15524	0.00250651	0.0373855
ASB13	hsa-miR-101-5p	0.179828	0.000450352	0.00974964
ASMTL	hsa-miR-101-5p	0.177174	0.000548165	0.0113927
AXIN2	hsa-miR-101-5p	0.1652	0.00128591	0.022419
B9D2	hsa-miR-101-5p	0.163589	0.00143617	0.0243947
BCDIN3D	hsa-miR-101-5p	0.167124	0.00112549	0.0200814
BDH2	hsa-miR-101-5p	0.154644	0.00260557	0.0385255
BEND5	hsa-miR-101-5p	0.160701	0.00174652	0.0283328
BGLAP	hsa-miR-101-5p	0.195641	0.000131809	0.00361906
BICD2	hsa-miR-101-5p	-0.173998	0.00069098	0.0136639
BLM	hsa-miR-101-5p	-0.153316	0.00283913	0.0410168
BMP8A	hsa-miR-101-5p	-0.158025	0.0020877	0.0324984
BOP1	hsa-miR-101-5p	-0.152515	0.00298905	0.0426236
BTBD19	hsa-miR-101-5p	-0.17266	0.000760883	0.0147656
BTF3	hsa-miR-101-5p	0.182309	0.000373812	0.00839141
BTG2	hsa-miR-101-5p	0.149873	0.00353598	0.0480851
C10orf32	hsa-miR-101-5p	0.204838	6.16028e-05	0.00195441
C14orf45	hsa-miR-101-5p	0.173123	0.00073601	0.0143666
C16orf87	hsa-miR-101-5p	-0.161784	0.0016236	0.0267753
C18orf54	hsa-miR-101-5p	-0.151088	0.00327411	0.0454912
C1orf106	hsa-miR-101-5p	-0.159682	0.0018699	0.0298532
C1orf195	hsa-miR-101-5p	-0.152238	0.0030425	0.0431793
C1orf21	hsa-miR-101-5p	0.153528	0.00280058	0.0406359
C20orf26	hsa-miR-101-5p	0.155904	0.00240029	0.0361924
C3orf15	hsa-miR-101-5p	0.151329	0.00322441	0.0450346
C3orf25	hsa-miR-101-5p	0.15358	0.00279132	0.040545
C5orf41	hsa-miR-101-5p	0.177263	0.00054455	0.0113395
C6orf208	hsa-miR-101-5p	0.151932	0.00310265	0.043777
C7orf63	hsa-miR-101-5p	0.150181	0.003468	0.0474151
CA14	hsa-miR-101-5p	0.151764	0.00313618	0.0441093
CALU	hsa-miR-101-5p	-0.163724	0.00142299	0.0242384
CAMK1D	hsa-miR-101-5p	-0.156864	0.0022538	0.0344109
CASC1	hsa-miR-101-5p	0.183717	0.000335958	0.00771926
CASD1	hsa-miR-101-5p	0.16278	0.00151761	0.0254663
CCDC158	hsa-miR-101-5p	0.151602	0.00316864	0.0444356
CCDC81	hsa-miR-101-5p	-0.163783	0.00141728	0.024182
CCNA2	hsa-miR-101-5p	-0.152917	0.00291294	0.0418067
CD55	hsa-miR-101-5p	-0.181438	0.000399202	0.0088528
CDK2AP1	hsa-miR-101-5p	-0.157616	0.00214488	0.0331339
CEBPB	hsa-miR-101-5p	-0.169858	0.000929037	0.017272
CENPA	hsa-miR-101-5p	-0.151706	0.00314774	0.0442037
CENPO	hsa-miR-101-5p	-0.149817	0.00354848	0.0481851
CEP55	hsa-miR-101-5p	-0.157182	0.00220718	0.0338647
CERS4	hsa-miR-101-5p	0.168622	0.00101355	0.0185055
CFL1	hsa-miR-101-5p	-0.157774	0.0021227	0.0328997
CGRRF1	hsa-miR-101-5p	0.174356	0.000673305	0.0134033
CHST11	hsa-miR-101-5p	-0.179425	0.000464079	0.00997107
CLPB	hsa-miR-101-5p	-0.177172	0.000548234	0.0113927
CLTCL1	hsa-miR-101-5p	-0.163721	0.00142333	0.024241
CNDP1	hsa-miR-101-5p	-0.187439	0.000252396	0.00617246
CNFN	hsa-miR-101-5p	0.148953	0.00374682	0.0499516
CNOT8	hsa-miR-101-5p	0.168584	0.00101622	0.0185405
COL4A1	hsa-miR-101-5p	-0.155677	0.00243609	0.0365865
CORO1C	hsa-miR-101-5p	-0.160179	0.00180882	0.0290835
COX1	hsa-miR-101-5p	-0.151366	0.00321669	0.0449412
CPS1-IT1	hsa-miR-101-5p	0.151252	0.00324019	0.0451821
CSMD2	hsa-miR-101-5p	-0.149795	0.00355352	0.0482335
CSRNP2	hsa-miR-101-5p	0.155841	0.00241017	0.0363082
CTPS	hsa-miR-101-5p	-0.159438	0.00190059	0.0302109
CYBRD1	hsa-miR-101-5p	0.149574	0.00360333	0.0486771
DBP	hsa-miR-101-5p	0.149491	0.00362223	0.0488375
DCLK2	hsa-miR-101-5p	-0.149288	0.00366879	0.0492575
DCP1A	hsa-miR-101-5p	0.189357	0.000217357	0.00546439
DCP1B	hsa-miR-101-5p	0.149166	0.00369709	0.0495108
DEFB119	hsa-miR-101-5p	0.151814	0.00312615	0.0440092
DERL3	hsa-miR-101-5p	-0.165365	0.00127137	0.0222247
DIP2A	hsa-miR-101-5p	-0.156642	0.00228691	0.0348232
DIRC3	hsa-miR-101-5p	-0.169618	0.000944915	0.0175007
DNAH5	hsa-miR-101-5p	0.186519	0.000271027	0.00651269
DNAJB11	hsa-miR-101-5p	-0.174239	0.000679036	0.0134826
DTX3	hsa-miR-101-5p	0.155469	0.0024694	0.0369624
EAPP	hsa-miR-101-5p	0.156352	0.00233092	0.0353619
EFCAB6	hsa-miR-101-5p	0.169508	0.000952289	0.0176243
EFCAB7	hsa-miR-101-5p	0.182818	0.000359688	0.00814601
EHD1	hsa-miR-101-5p	-0.161925	0.00160822	0.0265752
EIF2C2	hsa-miR-101-5p	-0.211049	3.61419e-05	0.00125158
EIF5A	hsa-miR-101-5p	-0.194709	0.000142105	0.00385093
ENDOV	hsa-miR-101-5p	0.154176	0.00268585	0.0394367
ENY2	hsa-miR-101-5p	-0.173323	0.000725483	0.0142016
EPC2	hsa-miR-101-5p	0.165477	0.0012616	0.0220744
EPO	hsa-miR-101-5p	-0.16597	0.00121934	0.0214783
ERBB2IP	hsa-miR-101-5p	0.151586	0.00317191	0.0444575
ERBB3	hsa-miR-101-5p	0.17791	0.000519196	0.0109331
ERN2	hsa-miR-101-5p	-0.149542	0.00361054	0.04874
ETV2	hsa-miR-101-5p	0.15585	0.00240881	0.0363041
FAM105B	hsa-miR-101-5p	-0.17038	0.000895305	0.0167983
FAM127C	hsa-miR-101-5p	-0.168113	0.00105034	0.0190298
FAM161B	hsa-miR-101-5p	0.174337	0.000674262	0.0134123
FAM179B	hsa-miR-101-5p	0.161868	0.00161445	0.0266411
FAM26F	hsa-miR-101-5p	-0.15039	0.00342238	0.0469444
FAM54B	hsa-miR-101-5p	0.19634	0.00012455	0.0034574
FAM63A	hsa-miR-101-5p	0.149593	0.00359902	0.0486396
FANCB	hsa-miR-101-5p	-0.16269	0.00152686	0.0255822
FANCC	hsa-miR-101-5p	-0.158827	0.00197962	0.0311948
FBXL15	hsa-miR-101-5p	0.151024	0.00328745	0.0455993
FGF10	hsa-miR-101-5p	0.153597	0.00278811	0.0405148
FLJ13197	hsa-miR-101-5p	0.160554	0.00176392	0.0285225
FLJ13744	hsa-miR-101-5p	-0.153822	0.00274803	0.040083
FLJ45482	hsa-miR-101-5p	-0.159378	0.00190828	0.0302956
FLJ45983	hsa-miR-101-5p	0.177671	0.000528465	0.0110777
FMO5	hsa-miR-101-5p	0.17005	0.000916505	0.0170826
FOXA1	hsa-miR-101-5p	0.169769	0.000934886	0.0173537
FP588	hsa-miR-101-5p	0.152142	0.0030613	0.0433382
FRMD8	hsa-miR-101-5p	-0.160714	0.00174496	0.0283138
FUT3	hsa-miR-101-5p	-0.157679	0.00213608	0.0330563
GABRA3	hsa-miR-101-5p	-0.156737	0.00227275	0.0346398
GAFA1	hsa-miR-101-5p	0.169708	0.000938932	0.017414
GAL	hsa-miR-101-5p	-0.151707	0.00314751	0.0442037
GALNT12	hsa-miR-101-5p	-0.173589	0.000711684	0.0139784
GATA3	hsa-miR-101-5p	0.188956	0.000224281	0.00560728
GLT8D1	hsa-miR-101-5p	0.172803	0.00075311	0.0146429
GNAS	hsa-miR-101-5p	-0.151335	0.00322311	0.0450212
GPR172A	hsa-miR-101-5p	-0.159298	0.00191843	0.030428
GPRASP2	hsa-miR-101-5p	0.162195	0.00157905	0.0262235
GRAMD1C	hsa-miR-101-5p	0.153966	0.00272245	0.0398271
GSTO2	hsa-miR-101-5p	0.15186	0.00311708	0.0439097
HCN1	hsa-miR-101-5p	0.167465	0.00109902	0.0197273
HEPACAM2	hsa-miR-101-5p	0.176618	0.000571	0.0117762
HIVEP2	hsa-miR-101-5p	-0.157846	0.00211253	0.0327847
HNMT	hsa-miR-101-5p	0.152093	0.00307102	0.0434571
HNRNPC	hsa-miR-101-5p	0.156467	0.00231345	0.0351747
HSPH1	hsa-miR-101-5p	-0.174766	0.00065361	0.0130848
IDI2-AS1	hsa-miR-101-5p	-0.166779	0.00115281	0.0204715
IFT46	hsa-miR-101-5p	0.168569	0.00101729	0.0185549
IGF1R	hsa-miR-101-5p	0.153464	0.00281226	0.0407678
IL4I1	hsa-miR-101-5p	-0.150655	0.00336536	0.0463952
INADL	hsa-miR-101-5p	0.149785	0.00355572	0.0482484
INCENP	hsa-miR-101-5p	-0.157552	0.00215405	0.0332402
ING4	hsa-miR-101-5p	0.17825	0.000506329	0.0107121
ITGB3BP	hsa-miR-101-5p	0.158678	0.00199921	0.0314241
IZUMO4	hsa-miR-101-5p	0.16769	0.00108194	0.0195013
KIAA0430	hsa-miR-101-5p	0.167101	0.00112725	0.0201019
KIAA1370	hsa-miR-101-5p	0.174261	0.000677988	0.0134679
KIAA1407	hsa-miR-101-5p	0.15663	0.00228881	0.0348441
KIF1C	hsa-miR-101-5p	-0.150178	0.00346863	0.0474151
KLHDC1	hsa-miR-101-5p	0.157706	0.00213226	0.0330128
KLHDC2	hsa-miR-101-5p	0.184452	0.000317657	0.00738549
KPNA2	hsa-miR-101-5p	-0.153022	0.00289336	0.0415757
KRT80	hsa-miR-101-5p	-0.153464	0.00281226	0.0407678
LCN2	hsa-miR-101-5p	-0.168876	0.000995596	0.0182558
LDB1	hsa-miR-101-5p	0.153263	0.00284885	0.0411241
LDOC1	hsa-miR-101-5p	-0.155445	0.00247321	0.0370067
LILRB1	hsa-miR-101-5p	-0.166852	0.00114696	0.0203822
LIMK1	hsa-miR-101-5p	-0.155866	0.00240627	0.03627
LIMS1	hsa-miR-101-5p	-0.178358	0.000502285	0.0106386
LIPT1	hsa-miR-101-5p	0.17056	0.000883953	0.0166343
LOC100128668	hsa-miR-101-5p	-0.152415	0.00300821	0.0428131
LOC100129399	hsa-miR-101-5p	-0.160318	0.00179198	0.0288437
LOC100130285	hsa-miR-101-5p	0.179656	0.000456147	0.00984196
LOC100130642	hsa-miR-101-5p	-0.163188	0.00147603	0.0249216
LOC100130856	hsa-miR-101-5p	0.192925	0.000163939	0.00434211
LOC100130987	hsa-miR-101-5p	0.159731	0.00186386	0.0297822
LOC100287841	hsa-miR-101-5p	0.162696	0.00152632	0.0255822
LOC100506459	hsa-miR-101-5p	-0.194459	0.000144987	0.00391125
LOC100509729	hsa-miR-101-5p	-0.167611	0.00108793	0.0195845
LOC146513	hsa-miR-101-5p	0.160653	0.00175214	0.0283771
LOC254099	hsa-miR-101-5p	0.168949	0.000990523	0.0181882
LOC283028	hsa-miR-101-5p	-0.186608	0.000269175	0.00648006
LOC284276	hsa-miR-101-5p	0.153905	0.00273323	0.0399223
LOC286109	hsa-miR-101-5p	-0.177221	0.000546239	0.0113657
LOC286161	hsa-miR-101-5p	0.164504	0.00134896	0.02324
LOC374890	hsa-miR-101-5p	0.173721	0.000704935	0.0138812
LOC387647	hsa-miR-101-5p	-0.164834	0.00131873	0.0228817
LOC442366	hsa-miR-101-5p	0.157266	0.00219497	0.0337367
LOC553103	hsa-miR-101-5p	0.177984	0.000516374	0.0108831
LOC643542	hsa-miR-101-5p	0.162558	0.00154067	0.0257797
LOC728613	hsa-miR-101-5p	0.163593	0.00143577	0.0243947
LOC93444	hsa-miR-101-5p	0.157635	0.00214219	0.0331079
LRP12	hsa-miR-101-5p	-0.153528	0.00280068	0.0406359
LUZP6	hsa-miR-101-5p	-0.163897	0.00140632	0.0240451
LYN	hsa-miR-101-5p	-0.153769	0.00275736	0.0401585
MBD2	hsa-miR-101-5p	-0.181953	0.000384002	0.00857958
METTL18	hsa-miR-101-5p	0.149179	0.00369407	0.0494856
MFAP3L	hsa-miR-101-5p	-0.163893	0.00140671	0.0240485
MIRLET7BHG	hsa-miR-101-5p	0.186997	0.000261195	0.00633448
MKNK2	hsa-miR-101-5p	0.172865	0.00074981	0.0145874
MMP1	hsa-miR-101-5p	-0.187359	0.000253969	0.00619708
MOBKL1B	hsa-miR-101-5p	-0.151082	0.00327543	0.0454999
MSN	hsa-miR-101-5p	-0.16552	0.00125784	0.0220262
MTFR1	hsa-miR-101-5p	-0.152711	0.0029517	0.0422427
MTHFD1L	hsa-miR-101-5p	-0.152203	0.00304936	0.0432344
MTMR2	hsa-miR-101-5p	-0.149966	0.00351532	0.0479071
MYB	hsa-miR-101-5p	0.163326	0.00146223	0.0247588
MYH9	hsa-miR-101-5p	-0.201907	7.8794e-05	0.00238411
MYO1E	hsa-miR-101-5p	-0.161602	0.00164365	0.0270447
NACC2	hsa-miR-101-5p	-0.189844	0.000209198	0.00530915
NBPF6	hsa-miR-101-5p	0.167247	0.0011159	0.0199447
ND4L	hsa-miR-101-5p	-0.179655	0.000456193	0.00984196
NEK11	hsa-miR-101-5p	0.214698	2.62291e-05	0.000959753
NEMF	hsa-miR-101-5p	0.153244	0.00285233	0.0411485
NKX3-1	hsa-miR-101-5p	0.163248	0.00147001	0.024848
NME7	hsa-miR-101-5p	0.150186	0.00346686	0.0474058
NOL10	hsa-miR-101-5p	-0.156158	0.00236069	0.035702
NRIP1	hsa-miR-101-5p	0.149627	0.00359131	0.0485905
NUDT1	hsa-miR-101-5p	-0.150009	0.00350586	0.0478093
NUDT2	hsa-miR-101-5p	0.159366	0.00190975	0.0303123
NUP50	hsa-miR-101-5p	-0.149218	0.00368491	0.0494021
NXPH3	hsa-miR-101-5p	0.157566	0.002152	0.0332203
NXPH4	hsa-miR-101-5p	-0.152558	0.00298088	0.0425568
OR10Z1	hsa-miR-101-5p	0.149426	0.00363698	0.0489609
ORC4	hsa-miR-101-5p	0.155825	0.00241262	0.036324
OSCP1	hsa-miR-101-5p	0.188061	0.000240496	0.00594353
OVOL2	hsa-miR-101-5p	0.150443	0.00341091	0.0468262
PAGE4	hsa-miR-101-5p	0.161736	0.00162892	0.0268428
PCDHGB1	hsa-miR-101-5p	-0.171491	0.000827286	0.0157694
PCF11	hsa-miR-101-5p	0.150614	0.00337423	0.0464657
PCM1	hsa-miR-101-5p	0.190121	0.000204697	0.00521714
PCP2	hsa-miR-101-5p	0.162297	0.00156816	0.0261007
PCSK4	hsa-miR-101-5p	0.173447	0.000719032	0.0140995
PDHA1	hsa-miR-101-5p	-0.158331	0.00204587	0.0319888
PDSS1	hsa-miR-101-5p	-0.159517	0.00189067	0.0301153
PEX11B	hsa-miR-101-5p	0.170374	0.000895671	0.0168018
PFDN5	hsa-miR-101-5p	0.167681	0.00108257	0.0195095
PFN1	hsa-miR-101-5p	-0.157915	0.00210297	0.0326634
PHOSPHO2	hsa-miR-101-5p	0.169714	0.000938511	0.0174087
PICALM	hsa-miR-101-5p	-0.167601	0.00108863	0.0195891
PIF1	hsa-miR-101-5p	-0.20685	5.19192e-05	0.00169664
PLAU	hsa-miR-101-5p	-0.176019	0.000596573	0.0121772
PLAUR	hsa-miR-101-5p	-0.161197	0.00168921	0.0276176
PLEC	hsa-miR-101-5p	-0.188226	0.000237428	0.00588435
PLEKHG1	hsa-miR-101-5p	-0.161801	0.0016217	0.0267474
PLEKHG3	hsa-miR-101-5p	0.157074	0.0022229	0.0340741
PLK1S1	hsa-miR-101-5p	0.151942	0.0031007	0.0437684
PLK5	hsa-miR-101-5p	0.149093	0.003714	0.0496612
PMF1-BGLAP	hsa-miR-101-5p	0.194794	0.000141132	0.0038309
PNP	hsa-miR-101-5p	-0.157756	0.00212513	0.0329296
POLR3C	hsa-miR-101-5p	0.196548	0.000122469	0.00340974
POMC	hsa-miR-101-5p	-0.149241	0.00367971	0.0493587
PPP1R14B	hsa-miR-101-5p	-0.156946	0.00224178	0.0342834
PPP1R3B	hsa-miR-101-5p	0.221084	1.47664e-05	0.00059568
PPP2R5A	hsa-miR-101-5p	0.187508	0.000251055	0.00614541
PPP3R1	hsa-miR-101-5p	-0.189673	0.000212039	0.00536153
PPP4R1L	hsa-miR-101-5p	-0.172378	0.000776459	0.0150079
PRKX	hsa-miR-101-5p	-0.163625	0.00143272	0.0243599
PRPF4B	hsa-miR-101-5p	-0.151789	0.00313111	0.04406
PRR15	hsa-miR-101-5p	0.15226	0.00303835	0.0431297
PRRT3	hsa-miR-101-5p	0.149035	0.00372761	0.0497772
PSMA8	hsa-miR-101-5p	-0.14996	0.0035166	0.047911
PTDSS1	hsa-miR-101-5p	-0.175592	0.000615474	0.0124795
PTGIR	hsa-miR-101-5p	-0.165607	0.00125035	0.0219244
PTTG1IP	hsa-miR-101-5p	-0.161706	0.00163216	0.0268861
RAB30	hsa-miR-101-5p	0.158477	0.0020261	0.0317288
RAD23B	hsa-miR-101-5p	-0.154204	0.00268094	0.0393823
RAI2	hsa-miR-101-5p	0.163329	0.00146194	0.0247571
RASL10A	hsa-miR-101-5p	-0.158532	0.00201875	0.0316435
RBKS	hsa-miR-101-5p	0.159596	0.00188073	0.0299897
RCCD1	hsa-miR-101-5p	-0.1886	0.000230601	0.00574229
REEP1	hsa-miR-101-5p	0.162432	0.00155388	0.0259354
RERG	hsa-miR-101-5p	0.177677	0.000528196	0.0110777
RHOQ	hsa-miR-101-5p	-0.15501	0.00254432	0.0378033
RNASE2	hsa-miR-101-5p	-0.16014	0.00181357	0.0291457
RNASE4	hsa-miR-101-5p	0.170307	0.000899964	0.0168606
RNF151	hsa-miR-101-5p	0.188789	0.000227231	0.0056718
ROD1	hsa-miR-101-5p	-0.157643	0.00214105	0.0331019
RORC	hsa-miR-101-5p	0.186283	0.000276004	0.00660565
RSBN1L	hsa-miR-101-5p	0.195216	0.000136415	0.00372522
RSU1	hsa-miR-101-5p	-0.177599	0.000531259	0.0111228
S100A13	hsa-miR-101-5p	0.182454	0.000369736	0.00832477
S100A8	hsa-miR-101-5p	-0.1724	0.000775209	0.0149926
SALL2	hsa-miR-101-5p	0.202043	7.79047e-05	0.00236375
SCARNA10	hsa-miR-101-5p	0.15349	0.00280756	0.0407177
SCARNA13	hsa-miR-101-5p	0.205806	5.67491e-05	0.00182805
SDCCAG8	hsa-miR-101-5p	0.153596	0.00278831	0.0405148
SDR16C5	hsa-miR-101-5p	0.151897	0.00310962	0.0438283
SEMA7A	hsa-miR-101-5p	-0.178635	0.000492096	0.0104581
SERGEF	hsa-miR-101-5p	0.159035	0.00195233	0.0308485
SERPINB1	hsa-miR-101-5p	0.153509	0.00280412	0.0406768
SETD8	hsa-miR-101-5p	-0.152524	0.00298728	0.0426124
SHFM1	hsa-miR-101-5p	-0.177177	0.000548025	0.0113927
SIRPA	hsa-miR-101-5p	-0.17093	0.00086101	0.0162891
SKA3	hsa-miR-101-5p	-0.162944	0.00150075	0.0252479
SLC25A24	hsa-miR-101-5p	0.156882	0.00225115	0.0343785
SLC26A7	hsa-miR-101-5p	-0.157351	0.00218274	0.0335724
SLC5A6	hsa-miR-101-5p	-0.152896	0.00291683	0.0418442
SLC6A7	hsa-miR-101-5p	-0.153633	0.00278179	0.0404423
SLU7	hsa-miR-101-5p	0.164133	0.00138374	0.0237146
SMAD7	hsa-miR-101-5p	-0.151763	0.00313629	0.0441093
SMPD3	hsa-miR-101-5p	0.167896	0.00106644	0.0192533
SMURF2	hsa-miR-101-5p	-0.156929	0.00224425	0.0343131
SNAP23	hsa-miR-101-5p	0.171606	0.000820541	0.0156777
SNORD116-19	hsa-miR-101-5p	0.164615	0.00133874	0.0231339
SPEF2	hsa-miR-101-5p	0.184705	0.000311584	0.0072728
SPTBN4	hsa-miR-101-5p	0.151528	0.0031837	0.04458
SQLE	hsa-miR-101-5p	-0.151973	0.00309465	0.0436971
SRRM3	hsa-miR-101-5p	0.181987	0.000383018	0.0085659
SSH1	hsa-miR-101-5p	-0.207845	4.76793e-05	0.00158374
STAG3	hsa-miR-101-5p	-0.154544	0.00262249	0.0386971
STK32B	hsa-miR-101-5p	0.152961	0.00290475	0.0417074
STT3B	hsa-miR-101-5p	-0.150928	0.00330762	0.045787
TCAM1P	hsa-miR-101-5p	-0.160093	0.00181925	0.0292191
TFDP3	hsa-miR-101-5p	-0.149524	0.00361474	0.0487616
TGFBR1	hsa-miR-101-5p	-0.155771	0.00242127	0.0364292
TMEM101	hsa-miR-101-5p	0.160718	0.00174456	0.0283107
TMEM104	hsa-miR-101-5p	-0.15048	0.00340282	0.0467234
TMEM121	hsa-miR-101-5p	0.173013	0.000741834	0.0144644
TMEM151A	hsa-miR-101-5p	0.155758	0.00242328	0.0364551
TMEM158	hsa-miR-101-5p	-0.172999	0.000742603	0.0144737
TMEM219	hsa-miR-101-5p	0.164228	0.00137481	0.0235923
TMEM30B	hsa-miR-101-5p	0.17973	0.000453655	0.00980658
TMEM50B	hsa-miR-101-5p	0.166335	0.00118895	0.0210135
TMEM65	hsa-miR-101-5p	-0.201541	8.12305e-05	0.00244598
TNFRSF11A	hsa-miR-101-5p	-0.164751	0.00132628	0.0229906
TNFRSF21	hsa-miR-101-5p	-0.1609	0.00172338	0.0280539
TOX4	hsa-miR-101-5p	0.151587	0.00317185	0.0444575
TPRXL	hsa-miR-101-5p	-0.177763	0.000524883	0.0110281
TRAK1	hsa-miR-101-5p	0.163209	0.00147388	0.024895
TTC6	hsa-miR-101-5p	0.175766	0.000607705	0.0123563
TTC8	hsa-miR-101-5p	0.167178	0.00112124	0.0200243
TUBB	hsa-miR-101-5p	-0.149215	0.00368558	0.0494021
TUBB6	hsa-miR-101-5p	-0.154405	0.00264632	0.0389654
UBE2E2	hsa-miR-101-5p	-0.162067	0.00159286	0.0264112
UBE2V1	hsa-miR-101-5p	-0.161549	0.00164961	0.0271223
UBXN11	hsa-miR-101-5p	0.152741	0.00294613	0.0421907
VARS	hsa-miR-101-5p	-0.161349	0.00167196	0.0273972
VCP	hsa-miR-101-5p	-0.153324	0.00283766	0.0410126
VPS37B	hsa-miR-101-5p	-0.159481	0.00189526	0.030166
VWA2	hsa-miR-101-5p	0.162545	0.001542	0.025793
WDR35	hsa-miR-101-5p	0.173338	0.0007247	0.0141937
WDR96	hsa-miR-101-5p	0.170092	0.000913778	0.0170561
WNK4	hsa-miR-101-5p	0.152127	0.00306424	0.0433751
WWTR1	hsa-miR-101-5p	-0.164224	0.00137513	0.0235948
YWHAB	hsa-miR-101-5p	-0.1705	0.000887701	0.0166881
YWHAG	hsa-miR-101-5p	-0.157838	0.00211366	0.0327867
YWHAZ	hsa-miR-101-5p	-0.18422	0.00032333	0.0074947
ZBTB41	hsa-miR-101-5p	0.150618	0.00337336	0.0464657
ZCCHC10	hsa-miR-101-5p	0.186087	0.000280206	0.00667956
ZDHHC20	hsa-miR-101-5p	-0.164017	0.00139482	0.0238858
ZHX1-C8ORF76	hsa-miR-101-5p	-0.16745	0.00110017	0.0197452
ZMYND10	hsa-miR-101-5p	0.164912	0.00131174	0.0227845
ZNF14	hsa-miR-101-5p	0.16637	0.00118605	0.0209736
ZNF180	hsa-miR-101-5p	0.150686	0.00335884	0.0463346
ZNF226	hsa-miR-101-5p	0.155277	0.00250059	0.0373354
ZNF395	hsa-miR-101-5p	0.14998	0.00351225	0.0478865
ZNF439	hsa-miR-101-5p	0.159795	0.00185583	0.0296856
ZNF44	hsa-miR-101-5p	0.150543	0.00338942	0.0466213
ZNF441	hsa-miR-101-5p	0.220086	1.61717e-05	0.000641127
ZNF442	hsa-miR-101-5p	0.153088	0.00288105	0.0414546
ZNF563	hsa-miR-101-5p	0.15097	0.00329867	0.0457246
ZNF564	hsa-miR-101-5p	0.170543	0.000885038	0.01665
ZNF700	hsa-miR-101-5p	0.167387	0.001105	0.0198103
ZNF709	hsa-miR-101-5p	0.178237	0.000506805	0.0107204
ZNF740	hsa-miR-101-5p	0.14948	0.00362473	0.0488611
ZNF790	hsa-miR-101-5p	0.159444	0.00189982	0.0302091
ZNF83	hsa-miR-101-5p	0.159837	0.00185069	0.0296259
ZNF844	hsa-miR-101-5p	0.181082	0.000410017	0.00903153

## Sheet: mir1237
Table S7: Spearman correlations between mir-1237 and mRNAs in the Oslo2 study (n = 377 breast cancer patients) and enrichment analyses for the corresponding mRNAs.
BH p= Benjamini-Hochberg adjusted p-value
mRNA-miR-1237 correlation						Enrich KEGG 2019 Pathway analyses for mRNAs significantly correlated to miR-1237
mRNA	miRNA	Correlation value	p	BH p		Pathway	Gene overlap	p	Adjusted p	Genes
ARID3A	hsa-miR-1237	0.162408	0.00155641	0.0259612		Rap1 signaling pathway	5/206	0.00195723	0.602828	RAC2;PRKD2;RAPGEF4;VEGFA;F2RL3
ASB6	hsa-miR-1237	-0.159777	0.00185805	0.0297075		Pancreatic cancer	3/75	0.00414701	0.63864	RAC2;RELA;VEGFA
AVP	hsa-miR-1237	0.184706	0.000311544	0.0072728		Sphingolipid signaling pathway	3/119	0.0146942	1	RAC2;RELA;NSMAF
BEST2	hsa-miR-1237	0.181402	0.000400257	0.0088702		Fluid shear stress and atherosclerosis	3/139	0.0221145	1	RAC2;RELA;VEGFA
C19orf26	hsa-miR-1237	0.150366	0.00342759	0.0469864		VEGF signaling pathway	2/59	0.0266887	1	RAC2;VEGFA
C21orf7	hsa-miR-1237	0.150227	0.00345776	0.0473258		Epithelial cell signaling in Helicobacter pylori infection	2/68	0.0346646	1	MAP3K14;RELA
C22orf15	hsa-miR-1237	0.149197	0.00368991	0.049438		B cell receptor signaling pathway	2/71	0.0375046	1	RAC2;RELA
CAPG	hsa-miR-1237	-0.170862	0.000865201	0.0163469		MAPK signaling pathway	4/295	0.0384331	1	RAC2;MAP3K14;RELA;VEGFA
CCDC163P	hsa-miR-1237	-0.162315	0.00156625	0.0260722
CDC42SE2	hsa-miR-1237	-0.153183	0.00286356	0.0412651
CDC6	hsa-miR-1237	0.150872	0.00331927	0.0458998
CYFIP1	hsa-miR-1237	-0.171784	0.000810142	0.0155262
DRAM1	hsa-miR-1237	-0.171496	0.000827004	0.0157687
EDF1	hsa-miR-1237	-0.168754	0.00100422	0.0183732
EXD2	hsa-miR-1237	0.149707	0.00357335	0.0484287
EXOSC2	hsa-miR-1237	-0.149981	0.00351194	0.0478865
F2RL3	hsa-miR-1237	0.152159	0.00305801	0.0433196
FAIM3	hsa-miR-1237	-0.152036	0.00308211	0.0435732
FKBP15	hsa-miR-1237	-0.177225	0.000546101	0.0113646
FLJ34690	hsa-miR-1237	0.153036	0.00289085	0.041551
GALM	hsa-miR-1237	-0.149063	0.00372112	0.0497209
GALP	hsa-miR-1237	0.155072	0.00253413	0.0377031
GJC1	hsa-miR-1237	0.154742	0.00258907	0.0383291
GPX5	hsa-miR-1237	0.159583	0.00188238	0.0300087
HNF1A-AS1	hsa-miR-1237	0.15927	0.00192204	0.0304779
HPS6	hsa-miR-1237	-0.151728	0.00314335	0.0441801
IPCEF1	hsa-miR-1237	-0.156311	0.00233716	0.0354216
KIR2DS4	hsa-miR-1237	0.151206	0.00324972	0.0452675
LITAF	hsa-miR-1237	-0.156243	0.00234755	0.0355484
LOC100129518	hsa-miR-1237	0.197812	0.000110488	0.00314086
LOC100129581	hsa-miR-1237	0.163292	0.00146566	0.0247885
LOC100130264	hsa-miR-1237	0.153773	0.00275672	0.0401549
LOC100130542	hsa-miR-1237	0.16708	0.00112893	0.0201236
LOC100131298	hsa-miR-1237	0.148951	0.00374731	0.0499516
LOC100289178	hsa-miR-1237	0.186931	0.000262535	0.00635808
LOC100510294	hsa-miR-1237	0.156981	0.00223657	0.0342276
LOC100510356	hsa-miR-1237	-0.150928	0.0033075	0.045787
LOC100616668	hsa-miR-1237	-0.150386	0.00342326	0.0469515
LOC149134	hsa-miR-1237	0.170973	0.000858405	0.0162516
LOC150185	hsa-miR-1237	0.154009	0.00271502	0.0397627
LOC283387	hsa-miR-1237	0.172131	0.000790332	0.0152154
LOC440525	hsa-miR-1237	0.164232	0.00137439	0.0235883
LOC642414	hsa-miR-1237	0.175827	0.000605015	0.0123112
LOC642648	hsa-miR-1237	0.189869	0.000208793	0.00530093
LOC643355	hsa-miR-1237	0.161109	0.00169922	0.0277501
MAB21L3	hsa-miR-1237	0.155268	0.00250194	0.0373433
MAP3K14	hsa-miR-1237	-0.179846	0.000449747	0.00973977
MATK	hsa-miR-1237	-0.148991	0.00373781	0.0498575
MEX3D	hsa-miR-1237	0.157588	0.00214897	0.0331853
MRGPRG	hsa-miR-1237	0.149431	0.00363585	0.0489507
MTMR3	hsa-miR-1237	0.172474	0.000771113	0.0149266
NCRNA00256A	hsa-miR-1237	-0.171921	0.000802268	0.0154048
NOL4	hsa-miR-1237	0.155395	0.00248132	0.0371069
NSMAF	hsa-miR-1237	-0.150327	0.00343607	0.0470688
OCM2	hsa-miR-1237	0.149951	0.00351873	0.0479245
OTUB1	hsa-miR-1237	-0.173147	0.000734749	0.0143491
PRKD2	hsa-miR-1237	-0.149884	0.00353346	0.0480658
PRRT1	hsa-miR-1237	0.154331	0.00265895	0.0391031
RAB34	hsa-miR-1237	-0.152301	0.00303025	0.0430426
RAC2	hsa-miR-1237	-0.164748	0.00132661	0.0229906
RAPGEF4	hsa-miR-1237	0.194588	0.000143492	0.00388211
RELA	hsa-miR-1237	-0.170962	0.000859088	0.016256
RNF32	hsa-miR-1237	0.162861	0.00150925	0.0253649
RPL35	hsa-miR-1237	-0.178667	0.000490944	0.0104388
RPS19	hsa-miR-1237	-0.171186	0.00084545	0.0160457
SEMA6C	hsa-miR-1237	0.180994	0.00041273	0.00908753
2015-09-01	hsa-miR-1237	-0.150856	0.00332274	0.0459333
SLAIN1	hsa-miR-1237	-0.157975	0.00209469	0.0325658
SLC31A2	hsa-miR-1237	-0.181293	0.000403564	0.00892811
SLC39A12	hsa-miR-1237	-0.175051	0.000640192	0.0128771
SPP2	hsa-miR-1237	-0.150114	0.00348263	0.0475718
SSNA1	hsa-miR-1237	-0.15172	0.00314491	0.0441973
STMN4	hsa-miR-1237	-0.149037	0.00372717	0.0497764
STX5	hsa-miR-1237	-0.153797	0.00275246	0.0401165
SUPT3H	hsa-miR-1237	0.14989	0.00353213	0.0480576
TMEM95	hsa-miR-1237	0.157949	0.00209831	0.0326096
TNPO2	hsa-miR-1237	0.190057	0.000205729	0.00523522
TREML1	hsa-miR-1237	-0.16732	0.00111022	0.0198751
UBR5	hsa-miR-1237	0.156829	0.00225903	0.0344679
UGT2B15	hsa-miR-1237	-0.200781	8.65235e-05	0.00258165
USP17	hsa-miR-1237	0.171096	0.00085089	0.0161349
VEGFA	hsa-miR-1237	0.17685	0.000561335	0.0116079
VWA5B1	hsa-miR-1237	0.159529	0.00188913	0.0301017
WDR74	hsa-miR-1237	-0.150203	0.00346296	0.0473673
ZCCHC5	hsa-miR-1237	-0.150839	0.00332632	0.045973
ZFPL1	hsa-miR-1237	-0.153319	0.00283857	0.0410168

## Sheet: mir518a
Table S7: Spearman correlations between mir-518a and mRNAs in the Oslo2 study (n = 377 breast cancer patients) and enrichment analyses for the corresponding mRNAs.
BH p= Benjamini-Hochberg adjusted p-value
mRNA-miR-518a correlation						Enrich KEGG 2019 Pathway analyses for mRNAs significantly correlated to miR-518a
mRNA	miRNA	Correlation value	p	BH p		Pathway	Gene overlap	p	Adjusted p	Genes
AANAT	hsa-miR-518a-5p	0.152902	0.00291572	0.0418375		Phospholipase D signaling pathway	4/148	0.0405129	1	PDGFB;PIP5K1A;PIK3R5;DNM2
ACBD7	hsa-miR-518a-5p	0.157997	0.00209163	0.0325413		Olfactory transduction	8/444	0.0407901	1	OR2B2;OR52I2;OR4K14;OR52E8;OR6C68;OR1K1;OR2T11;GNG13
ADRA1B	hsa-miR-518a-5p	-0.151441	0.00320143	0.0447852
ANGPT4	hsa-miR-518a-5p	0.15236	0.00301899	0.042922
ANXA4	hsa-miR-518a-5p	-0.165126	0.00129255	0.0225108
AP3B1	hsa-miR-518a-5p	-0.155658	0.0024391	0.0366259
AP4M1	hsa-miR-518a-5p	-0.149839	0.00354352	0.0481488
ATP10B	hsa-miR-518a-5p	0.151305	0.00322933	0.0450793
ATP11A	hsa-miR-518a-5p	-0.149851	0.00354098	0.0481337
ATXN3L	hsa-miR-518a-5p	0.155061	0.00253585	0.0377244
B3GALTL	hsa-miR-518a-5p	-0.149826	0.00354663	0.0481749
BAK1	hsa-miR-518a-5p	-0.156827	0.00225937	0.0344679
BICC1	hsa-miR-518a-5p	0.15646	0.0023145	0.0351862
BICD2	hsa-miR-518a-5p	-0.155777	0.00242028	0.0364225
BMP10	hsa-miR-518a-5p	0.151151	0.00326112	0.0453733
BSX	hsa-miR-518a-5p	0.158571	0.00201353	0.0315849
C13orf30	hsa-miR-518a-5p	0.153859	0.00274147	0.0400159
C14orf167	hsa-miR-518a-5p	0.152814	0.00293231	0.0420249
C16orf3	hsa-miR-518a-5p	0.161275	0.00168032	0.0274962
C17orf105	hsa-miR-518a-5p	0.164683	0.00133255	0.0230481
C1orf140	hsa-miR-518a-5p	0.15423	0.00267647	0.0393255
C1orf159	hsa-miR-518a-5p	-0.152521	0.00298791	0.0426157
C1orf61	hsa-miR-518a-5p	0.15743	0.0021714	0.0334175
C4orf6	hsa-miR-518a-5p	0.168604	0.00101486	0.0185234
C7orf61	hsa-miR-518a-5p	0.149703	0.00357411	0.0484287
C9orf131	hsa-miR-518a-5p	0.16729	0.00111255	0.019902
C9orf78	hsa-miR-518a-5p	0.165524	0.0012575	0.0220261
CACHD1	hsa-miR-518a-5p	0.151563	0.00317656	0.0445037
CAD	hsa-miR-518a-5p	-0.151852	0.00311853	0.0439255
CALCA	hsa-miR-518a-5p	0.151778	0.00313339	0.0440827
CANX	hsa-miR-518a-5p	-0.149017	0.00373187	0.0498188
CCDC66	hsa-miR-518a-5p	0.152925	0.00291147	0.0417902
CDRT15L2	hsa-miR-518a-5p	0.154136	0.0026927	0.0395064
CELF6	hsa-miR-518a-5p	0.149342	0.00365628	0.04915
CEP85	hsa-miR-518a-5p	0.151822	0.00312457	0.0440058
CNDP1	hsa-miR-518a-5p	-0.164604	0.00133973	0.0231479
COX6B1	hsa-miR-518a-5p	-0.150913	0.00331065	0.0458145
CT45A5	hsa-miR-518a-5p	0.149345	0.0036557	0.0491473
CTRL	hsa-miR-518a-5p	-0.156274	0.00234282	0.0354891
CYP17A1	hsa-miR-518a-5p	0.165088	0.00129593	0.0225606
DAXX	hsa-miR-518a-5p	-0.152289	0.00303268	0.0430726
DDOST	hsa-miR-518a-5p	-0.149786	0.00355539	0.0482484
DDX41	hsa-miR-518a-5p	-0.168472	0.00102425	0.0186601
DEFB128	hsa-miR-518a-5p	0.150785	0.00333781	0.046093
DMRT1	hsa-miR-518a-5p	0.153989	0.00271854	0.0398008
DNM2	hsa-miR-518a-5p	-0.150709	0.00335388	0.0462857
DYSFIP1	hsa-miR-518a-5p	0.159451	0.00189906	0.0302011
ECEL1	hsa-miR-518a-5p	0.161736	0.00162888	0.0268428
FAM25C	hsa-miR-518a-5p	0.154836	0.00257336	0.0381396
FAT2	hsa-miR-518a-5p	0.167646	0.00108526	0.0195472
FKBP1A	hsa-miR-518a-5p	-0.159141	0.0019386	0.0306811
FLG	hsa-miR-518a-5p	0.153168	0.00286623	0.0412991
FRK	hsa-miR-518a-5p	-0.153095	0.00287976	0.0414484
GALP	hsa-miR-518a-5p	0.1508	0.00333461	0.0460633
GBP6	hsa-miR-518a-5p	0.156366	0.00232872	0.0353367
GIGYF2	hsa-miR-518a-5p	0.150247	0.00345344	0.0472765
GNG13	hsa-miR-518a-5p	0.175548	0.00061744	0.0125078
GPHA2	hsa-miR-518a-5p	0.153667	0.00277563	0.0403618
GPR17	hsa-miR-518a-5p	0.14961	0.00359521	0.0486115
GPR179	hsa-miR-518a-5p	0.153413	0.0028214	0.040854
GPR182	hsa-miR-518a-5p	0.152461	0.00299953	0.0427314
GTF3A	hsa-miR-518a-5p	-0.159574	0.00188344	0.030022
HAPLN2	hsa-miR-518a-5p	0.1531	0.00287882	0.041444
HCG11	hsa-miR-518a-5p	0.165555	0.00125487	0.0219831
HNRNPA0	hsa-miR-518a-5p	-0.148959	0.0037455	0.0499397
IAPP	hsa-miR-518a-5p	0.150117	0.00348194	0.0475714
IGFBPL1	hsa-miR-518a-5p	0.149976	0.00351317	0.047892
JPH4	hsa-miR-518a-5p	0.15191	0.00310699	0.0438006
KCMF1	hsa-miR-518a-5p	-0.151522	0.003185	0.0445934
KCNIP1	hsa-miR-518a-5p	0.149326	0.00366006	0.0491806
KRT79	hsa-miR-518a-5p	0.15198	0.00309325	0.0436971
LDHAL6A	hsa-miR-518a-5p	0.158658	0.00200193	0.031463
LOC100128300	hsa-miR-518a-5p	0.165243	0.00128215	0.0223771
LOC100128361	hsa-miR-518a-5p	-0.154444	0.00263953	0.0388961
LOC100129858	hsa-miR-518a-5p	0.15608	0.00237282	0.0358441
LOC100130894	hsa-miR-518a-5p	0.161104	0.00169986	0.0277538
LOC100131242	hsa-miR-518a-5p	0.168658	0.001011	0.0184735
LOC100131910	hsa-miR-518a-5p	0.152481	0.00299565	0.0426983
LOC100133131	hsa-miR-518a-5p	0.155679	0.00243589	0.0365865
LOC100287314	hsa-miR-518a-5p	0.155383	0.00248326	0.0371317
LOC100509011	hsa-miR-518a-5p	0.159292	0.0019193	0.0304381
LOC100510184	hsa-miR-518a-5p	0.160882	0.00172546	0.0280738
LOC146795	hsa-miR-518a-5p	0.161453	0.00166028	0.0272683
LOC255177	hsa-miR-518a-5p	0.157426	0.00217195	0.033422
LOC283335	hsa-miR-518a-5p	0.150616	0.0033738	0.0464657
LOC283731	hsa-miR-518a-5p	0.153412	0.00282163	0.040854
LOC284454	hsa-miR-518a-5p	0.155841	0.00241012	0.0363082
LOC340515	hsa-miR-518a-5p	0.164578	0.00134217	0.0231718
LOC400950	hsa-miR-518a-5p	0.150978	0.00329715	0.0457145
LOC442366	hsa-miR-518a-5p	0.152169	0.00305604	0.0433058
LOC643201	hsa-miR-518a-5p	-0.151069	0.00327817	0.0455235
LSR	hsa-miR-518a-5p	-0.149933	0.0035227	0.0479552
LY6G5C	hsa-miR-518a-5p	0.150377	0.00342516	0.0469634
MAD1L1	hsa-miR-518a-5p	-0.159916	0.00184089	0.0294979
MAGEA6	hsa-miR-518a-5p	0.151151	0.00326112	0.0453733
MAGEB6	hsa-miR-518a-5p	0.15244	0.00300342	0.042774
MED19	hsa-miR-518a-5p	0.152447	0.0030022	0.0427647
MGC39584	hsa-miR-518a-5p	0.152662	0.00296095	0.0423509
MGC4859	hsa-miR-518a-5p	0.157126	0.00221536	0.0339664
MKL2	hsa-miR-518a-5p	0.172193	0.000786837	0.0151593
MMACHC	hsa-miR-518a-5p	0.168356	0.00103262	0.0187719
MRPS15	hsa-miR-518a-5p	-0.15918	0.00193356	0.0306197
MUC5AC	hsa-miR-518a-5p	0.165753	0.00123781	0.0217481
NF1P1	hsa-miR-518a-5p	0.158735	0.00199172	0.0313364
NKX6-3	hsa-miR-518a-5p	0.15309	0.00288069	0.0414546
NPHS2	hsa-miR-518a-5p	0.156374	0.00232756	0.0353273
NT5DC4	hsa-miR-518a-5p	0.163342	0.00146058	0.0247418
NUBP2	hsa-miR-518a-5p	0.152511	0.00298984	0.0426304
NXPH4	hsa-miR-518a-5p	-0.152165	0.00305678	0.0433069
ODF3L2	hsa-miR-518a-5p	0.168446	0.00102615	0.0186854
ODF4	hsa-miR-518a-5p	0.160849	0.00172927	0.0281253
OR1K1	hsa-miR-518a-5p	0.163245	0.00147029	0.024848
OR2B2	hsa-miR-518a-5p	0.151913	0.00310649	0.0437982
OR2T11	hsa-miR-518a-5p	0.150327	0.00343612	0.0470688
OR4K14	hsa-miR-518a-5p	0.151889	0.00311125	0.0438418
OR52E8	hsa-miR-518a-5p	0.153389	0.00282577	0.0408868
OR52I2	hsa-miR-518a-5p	0.153618	0.00278446	0.0404722
OR6C68	hsa-miR-518a-5p	-0.15546	0.00247083	0.0369753
OSTBETA	hsa-miR-518a-5p	0.152719	0.00295018	0.0422273
OTOS	hsa-miR-518a-5p	0.16228	0.00157001	0.0261182
PATE1	hsa-miR-518a-5p	0.152416	0.00300803	0.0428131
PDGFB	hsa-miR-518a-5p	-0.149973	0.00351373	0.047892
PEG3	hsa-miR-518a-5p	0.167479	0.00109796	0.0197167
PIK3R5	hsa-miR-518a-5p	0.157214	0.00220251	0.0338277
PIP5K1A	hsa-miR-518a-5p	0.153604	0.00278695	0.040504
PITPNM2	hsa-miR-518a-5p	-0.163132	0.00148171	0.0249917
PPAN-P2RY11	hsa-miR-518a-5p	0.157212	0.00220287	0.0338277
PPP6R1	hsa-miR-518a-5p	0.150795	0.00333567	0.0460683
RAP1GAP	hsa-miR-518a-5p	0.153157	0.00286833	0.0413202
RBM6	hsa-miR-518a-5p	0.151122	0.00326714	0.0454233
REP15	hsa-miR-518a-5p	0.152473	0.00299711	0.0427107
RFXANK	hsa-miR-518a-5p	-0.151924	0.00310424	0.0437867
RNU105A	hsa-miR-518a-5p	0.154722	0.00259242	0.0383682
RP1L1	hsa-miR-518a-5p	0.162041	0.00159558	0.0264396
RPA4	hsa-miR-518a-5p	0.151708	0.0031473	0.0442037
RPL28	hsa-miR-518a-5p	-0.150393	0.0034216	0.0469386
S100A5	hsa-miR-518a-5p	0.154218	0.00267844	0.03935
SEPHS1	hsa-miR-518a-5p	-0.16293	0.00150222	0.0252661
SFTPA1	hsa-miR-518a-5p	0.165789	0.00123469	0.0217072
SHANK1	hsa-miR-518a-5p	0.154687	0.00259837	0.0384364
SHOX	hsa-miR-518a-5p	0.151032	0.0032858	0.0455957
SIX3	hsa-miR-518a-5p	0.163642	0.00143106	0.0243379
SMG9	hsa-miR-518a-5p	-0.154853	0.00257041	0.0381045
SNORA26	hsa-miR-518a-5p	0.155284	0.00249945	0.0373226
SNORA65	hsa-miR-518a-5p	0.150889	0.0033157	0.0458649
SNORA73A	hsa-miR-518a-5p	0.164559	0.00134391	0.0231917
SNX8	hsa-miR-518a-5p	-0.158838	0.00197806	0.0311815
SPANXN4	hsa-miR-518a-5p	0.161263	0.00168175	0.0275128
SULT6B1	hsa-miR-518a-5p	0.162152	0.00158363	0.0262847
SUN5	hsa-miR-518a-5p	0.151765	0.00313592	0.0441093
TAF1L	hsa-miR-518a-5p	0.155884	0.00240337	0.0362305
TAS2R13	hsa-miR-518a-5p	0.149007	0.00373423	0.0498352
TBXAS1	hsa-miR-518a-5p	0.151178	0.00325537	0.0453221
TCF23	hsa-miR-518a-5p	0.150846	0.00332474	0.0459561
TEF	hsa-miR-518a-5p	0.155034	0.00254043	0.0377626
TEX12	hsa-miR-518a-5p	0.150575	0.00338245	0.0465427
TGM6	hsa-miR-518a-5p	0.149346	0.00365541	0.0491473
THOC3	hsa-miR-518a-5p	-0.149149	0.00370094	0.0495472
TMEM144	hsa-miR-518a-5p	0.162026	0.00159722	0.0264534
TMTC4	hsa-miR-518a-5p	-0.153571	0.00279286	0.0405583
TSHB	hsa-miR-518a-5p	0.153254	0.00285045	0.0411304
TSNARE1	hsa-miR-518a-5p	0.164241	0.00137356	0.023577
TXNL4A	hsa-miR-518a-5p	-0.151095	0.00327265	0.0454854
UCN3	hsa-miR-518a-5p	0.15119	0.00325302	0.045299
VARS	hsa-miR-518a-5p	-0.164558	0.00134403	0.0231917
VPS18	hsa-miR-518a-5p	0.149858	0.00353929	0.0481201
WIPF3	hsa-miR-518a-5p	0.158095	0.00207805	0.0323915
WNT10B	hsa-miR-518a-5p	0.16254	0.00154256	0.0257958
XAGE-4	hsa-miR-518a-5p	0.155771	0.00242128	0.0364292
ZCCHC13	hsa-miR-518a-5p	0.154592	0.00261438	0.0386296
ZCCHC3	hsa-miR-518a-5p	-0.153543	0.00279786	0.040604
ZNF248	hsa-miR-518a-5p	0.154328	0.00265946	0.0391063
ZNF620	hsa-miR-518a-5p	0.151009	0.00329055	0.0456326
ZNF787	hsa-miR-518a-5p	-0.163351	0.0014597	0.0247351

## Sheet: mir744
Table S7: Spearman correlations between mir-744 and mRNAs in the Oslo2 study (n = 377 breast cancer patients) and enrichment analyses for the corresponding mRNAs.
BH p= Benjamini-Hochberg adjusted p-value
mRNA-miR-744 correlation						Enrich KEGG 2019 Pathway analyses for mRNAs significantly correlated to miR-744
mRNA	miRNA	Correlation value	p	BH p		Pathway	Gene overlap	p	Adjusted p	Genes
ABHD15	hsa-miR-744-3p	0.179098	0.000475496	0.0101581		Glyoxylate and dicarboxylate metabolism	2/30	0.0109885	1	CS;GLYCTK
ACTL6B	hsa-miR-744-3p	0.149473	0.00362638	0.0488784		Mineral absorption	2/51	0.0299759	1	SLC34A2;SLC6A19
ADIPOR2	hsa-miR-744-3p	0.156202	0.00235399	0.0356295		Glycerolipid metabolism	2/61	0.0415872	1	GLYCTK;AGPAT3
ADPRHL1	hsa-miR-744-3p	0.171706	0.000814692	0.0155974		Riboflavin metabolism	1/8	0.0416287	1	BLVRB
AGPAT3	hsa-miR-744-3p	0.162119	0.00158719	0.0263306		Retrograde endocannabinoid signaling	3/148	0.0441178	1	NDUFS6;GNB1;KCNJ3
ALDH16A1	hsa-miR-744-3p	0.15617	0.00235887	0.0356868
ANKRD40	hsa-miR-744-3p	0.149672	0.00358105	0.0484967
APBB2	hsa-miR-744-3p	0.175207	0.000632988	0.0127557
ATP13A4	hsa-miR-744-3p	-0.150764	0.00334223	0.0461492
AURKAIP1	hsa-miR-744-3p	0.159057	0.00194956	0.0308136
BCL7B	hsa-miR-744-3p	0.151997	0.00308976	0.0436656
BIRC2	hsa-miR-744-3p	-0.155569	0.00245337	0.0367678
BLVRB	hsa-miR-744-3p	0.162816	0.00151384	0.025416
C20orf195	hsa-miR-744-3p	0.150222	0.00345888	0.0473263
C21orf33	hsa-miR-744-3p	0.1532	0.00286036	0.0412417
C2CD4B	hsa-miR-744-3p	-0.149289	0.00366848	0.0492575
C6orf99	hsa-miR-744-3p	0.152702	0.00295339	0.0422576
CADM2	hsa-miR-744-3p	0.159143	0.0019384	0.0306811
CCNJL	hsa-miR-744-3p	-0.171611	0.000820227	0.0156759
CDH9	hsa-miR-744-3p	0.174011	0.000690319	0.013657
CLDN1	hsa-miR-744-3p	-0.15971	0.00186646	0.0298128
COL27A1	hsa-miR-744-3p	-0.17315	0.000734557	0.0143482
CRYBA1	hsa-miR-744-3p	0.149123	0.003707	0.0495827
CRYGC	hsa-miR-744-3p	-0.155375	0.00248452	0.0371378
CS	hsa-miR-744-3p	0.149949	0.00351905	0.0479245
CWH43	hsa-miR-744-3p	-0.161042	0.00170692	0.0278378
DEFB112	hsa-miR-744-3p	0.185084	0.000302666	0.00711262
DISC2	hsa-miR-744-3p	0.155431	0.00247562	0.0370343
DNASE2B	hsa-miR-744-3p	0.151528	0.00318369	0.04458
DYNLL2	hsa-miR-744-3p	0.152959	0.00290519	0.0417092
E2F6	hsa-miR-744-3p	0.151614	0.00316625	0.0444067
ELF5	hsa-miR-744-3p	-0.15443	0.00264196	0.0389223
ETV2	hsa-miR-744-3p	0.152661	0.0029612	0.0423509
EYA1	hsa-miR-744-3p	0.151894	0.00311015	0.0438309
FAM3D	hsa-miR-744-3p	-0.166628	0.00116495	0.0206562
FAM60A	hsa-miR-744-3p	-0.154831	0.00257413	0.0381451
FZD7	hsa-miR-744-3p	-0.161607	0.00164311	0.0270392
GEMC1	hsa-miR-744-3p	0.168055	0.00105468	0.0190803
GLYCTK	hsa-miR-744-3p	0.149309	0.00366395	0.0492228
GNB1	hsa-miR-744-3p	0.150867	0.00332037	0.0459101
HEATR5A	hsa-miR-744-3p	0.156377	0.00232704	0.0353235
HS6ST2	hsa-miR-744-3p	-0.166799	0.00115119	0.0204455
ICMT	hsa-miR-744-3p	0.165616	0.00124961	0.0219142
JPH3	hsa-miR-744-3p	-0.157469	0.00216582	0.033359
KATNAL2	hsa-miR-744-3p	0.168011	0.00105787	0.0191221
KCNG2	hsa-miR-744-3p	0.149259	0.00367555	0.0493181
KCNJ3	hsa-miR-744-3p	0.150377	0.0034252	0.0469634
KCNK1	hsa-miR-744-3p	-0.161953	0.0016052	0.0265454
KCNV2	hsa-miR-744-3p	0.191304	0.000186461	0.0048322
KPNA1	hsa-miR-744-3p	0.177843	0.000521786	0.0109806
KRBA1	hsa-miR-744-3p	-0.171492	0.000827235	0.0157694
KRT15	hsa-miR-744-3p	-0.160339	0.00178954	0.0288301
KRT7	hsa-miR-744-3p	-0.15774	0.00212751	0.0329626
LIMK2	hsa-miR-744-3p	-0.159022	0.00195404	0.0308695
LOC100009676	hsa-miR-744-3p	0.168941	0.000991043	0.0181952
LOC728061	hsa-miR-744-3p	-0.154054	0.00270705	0.0396726
LOC728084	hsa-miR-744-3p	0.179941	0.000446559	0.00968993
LTF	hsa-miR-744-3p	-0.150496	0.00339943	0.0467078
MAP3K14	hsa-miR-744-3p	-0.151596	0.00316992	0.044444
MARCH3	hsa-miR-744-3p	0.171203	0.000844437	0.0160381
MCF2L	hsa-miR-744-3p	0.149603	0.00359664	0.0486175
MESDC2	hsa-miR-744-3p	0.152807	0.00293357	0.0420322
MPZL2	hsa-miR-744-3p	-0.167308	0.00111111	0.0198844
MRPL36	hsa-miR-744-3p	0.149727	0.00356864	0.0483885
MRPS36	hsa-miR-744-3p	0.150527	0.00339284	0.0466515
MT1DP	hsa-miR-744-3p	0.195375	0.000134676	0.00368619
MT4	hsa-miR-744-3p	0.17539	0.000624613	0.0126355
NCRNA00207	hsa-miR-744-3p	0.15875	0.00198977	0.031317
NDUFS6	hsa-miR-744-3p	0.149461	0.00362911	0.0488879
NKAPL	hsa-miR-744-3p	0.158902	0.00196967	0.0310752
NMI	hsa-miR-744-3p	-0.150943	0.00330435	0.0457708
OPN3	hsa-miR-744-3p	-0.158823	0.0019801	0.0311986
OR2W1	hsa-miR-744-3p	-0.161578	0.00164635	0.027079
OR6B3	hsa-miR-744-3p	0.16319	0.00147584	0.0249216
OR6C74	hsa-miR-744-3p	0.174383	0.000672	0.0133814
OSBPL9	hsa-miR-744-3p	-0.153747	0.00276129	0.0402022
PADI2	hsa-miR-744-3p	-0.204724	6.21981e-05	0.0019697
POLR2E	hsa-miR-744-3p	0.180068	0.000442333	0.00961733
POU6F2	hsa-miR-744-3p	0.150836	0.00332693	0.0459767
PROM1	hsa-miR-744-3p	-0.156897	0.002249	0.0343636
PTK7	hsa-miR-744-3p	-0.162618	0.00153443	0.0256925
RBPJL	hsa-miR-744-3p	-0.174054	0.000688219	0.0136278
RELL1	hsa-miR-744-3p	0.153838	0.00274511	0.0400537
ROR2	hsa-miR-744-3p	-0.154641	0.00260602	0.0385278
RTCD1	hsa-miR-744-3p	0.161425	0.00166342	0.0272968
SLC12A8	hsa-miR-744-3p	-0.177601	0.000531194	0.0111228
SLC34A2	hsa-miR-744-3p	-0.153035	0.00289101	0.041551
SLC39A2	hsa-miR-744-3p	-0.149843	0.00354264	0.0481457
SLC6A19	hsa-miR-744-3p	0.167394	0.00110449	0.0198038
SMARCA1	hsa-miR-744-3p	-0.167346	0.00110818	0.0198456
SP6	hsa-miR-744-3p	-0.159134	0.00193958	0.0306929
SPRED1	hsa-miR-744-3p	-0.154103	0.00269851	0.0395609
SPRYD7	hsa-miR-744-3p	0.155738	0.00242637	0.0364771
STIM2	hsa-miR-744-3p	0.159186	0.00193278	0.0306174
TMEM123	hsa-miR-744-3p	-0.168848	0.000997604	0.0182849
TMEM98	hsa-miR-744-3p	-0.158815	0.00198117	0.031208
TMPRSS2	hsa-miR-744-3p	-0.15869	0.00199764	0.0314092
TNC	hsa-miR-744-3p	-0.149606	0.0035961	0.0486152
TPM1	hsa-miR-744-3p	-0.163599	0.00143523	0.0243947
TRIM35	hsa-miR-744-3p	0.149229	0.00368242	0.049385
TTC9B	hsa-miR-744-3p	0.182919	0.000356965	0.00809378
TTLL6	hsa-miR-744-3p	0.150062	0.00349413	0.0476892
VGLL4	hsa-miR-744-3p	-0.183683	0.000336849	0.0077316
XRCC6BP1	hsa-miR-744-3p	0.164596	0.00134055	0.0231529
ZNF295	hsa-miR-744-3p	-0.161551	0.00164939	0.0271222
ZNF644	hsa-miR-744-3p	-0.149914	0.00352683	0.0480005

## Sheet: INFO
Correlation between miRNA and mRNA in Oslo2 performed in R.
Filtered for Benjamini-Hochberg adjusted p-value < 0.05.
The list of correlated mRNA was uploaded to Enrichr (https://maayanlab.cloud/Enrichr), and KEGG pathway tables exported.

## Sheet: Title page
MicroRNA in combination with HER2-targeting drugs reduces breast cancer cell viability in vitro
Lisa Svartdal Normann1,2,3, Miriam Ragle Aure3, Suvi-Katri Leivonen4, Mads Haugland Haugen2, Vesa Hongisto5, Vessela N. Kristensen3,6, Gunhild Mari Mælandsmo2,7, and Kristine Kleivi Sahlberg1,2.
Addresses
1Department of Research and Innovation, Vestre Viken Hospital Trust, Drammen, Norway.
2Department of Tumor Biology, Institute for Cancer Research, The Norwegian Radium Hospital, Oslo University Hospital, Oslo, Norway.
3Department of Medical Genetics, Institute of Clinical Medicine, Faculty of Medicine, University of Oslo, Oslo, Norway.
4Applied Tumor Genomics Research Program, Medical Faculty, University of Helsinki, Helsinki, Finland.
5Division of Toxicology, Misvik Biology, Turku, Finland.
6Department of Clinical Molecular Biology (EpiGen), Division of Medicine, Akershus University Hospital, Lørenskog, Norway.
7Institute for Medical Biology, Faculty of Health Sciences, UiT – The Arctic University of Norway.
Correspondence
Dr. K. K. Sahlberg,
Department of Research and Innovation, Vestre Viken Hospital Trust, P.O. Box 800, 3004 Drammen, Norway.
E-mail: Kristine.Sahlberg@vestreviken.no
