# Supplementary material for: MicroRNA in combination with HER2-targeting drugs reduces breast cancer cell viability in vitro
Source: Sci Rep. 2021 May 25;11:10893. doi: 10.1038/s41598-021-90385-2 (PMC8149698; doi:10.1038/s41598-021-90385-2)
Supplement: Supplementary file 1 — Supplementary Information 1. [file 41598_2021_90385_MOESM1_ESM.zip › Suppl. Table S3.xlsx]

## Sheet: Sheet1
Supplementary Table S3: Regulated miRNAs, predicted mRNA targets and pathway analyses for cell lines responsive to trastuzumab and lapatinib (SKBR3, BT-474)
p = Kruskal-Wallis tests per miRNA across all treatment groups.
q= Benjamini-Hochberg adjusted p-value
ctr = control; tras = trastuzumab; lap = lapatinib, traslap = trastuzumab and lapatinib
			Fold change
miRNA	p	q	tras vs ctr	lap vs ctr	traslap vs ctr	lap vs tras	traslap vs tras	traslap vs lap
hsa-miR-150*	0, 0204637252218054	0, 484998834514245	2, 02224046166667	5, 84715189983333	4, 0599813885	3, 82491143816667	2, 03774092683333	-1, 78717051133333
hsa-miR-602	0, 0383732354296851	0, 616281836933704	1, 5819142725	6, 24276956783333	3, 15874269566667	4, 66085529533333	1, 57682842316667	-3, 08402687216667
hsa-miR-4327	0, 00770522572961662	0, 484998834514245	4, 16152101866667	7, 88213190733333	4, 84555128216667	3, 72061088866667	0, 6840302635	-3, 03658062516667
hsv2-miR-H6	0, 00888328103254955	0, 484998834514245	3, 37837812916667	6, 0698662415	4, 33747827366667	2, 69148811233333	0, 9591001445	-1, 73238796783333
hsa-miR-3663-3p	0, 00778104291249306	0, 484998834514245	2, 62232699716667	3, 92502998683333	2, 04155368816667	1, 30270298966667	-0, 580773309	-1, 88347629866667
hsa-miR-4270	0, 0241641776504639	0, 484998834514245	2, 89378255416667	3, 66331164166667	1, 783012365	0, 7695290875	-1, 11077018916667	-1, 88029927666667
hsa-miR-134	0, 00146275011484699	0, 368613028941441	1, 99379084983333	4, 75352457683333	4, 56541157866667	2, 759733727	2, 57162072883333	-0, 188112998166667
hsa-miR-371-5p	0, 00336534412852496	0, 484998834514245	3, 47705717	4, 9296758555	4, 454837186	1, 4526186855	0, 977780016	-0, 4748386695
hsa-miR-4271	0, 00552065097611733	0, 484998834514245	3, 0865143025	4, 329779017	3, 922245491	1, 2432647145	0, 8357311885	-0, 407533526
hsa-miR-3656	0, 023119543111499	0, 484998834514245	1, 98897954216667	2, 56206213966667	2, 56373946866667	0, 5730825975	0, 5747599265	0, 00167732900000001
hsa-miR-1226*	0, 0145544065109476	0, 484998834514245	1, 32245344583333	7, 16157880816667	4, 3677127265	5, 83912536233333	3, 04525928066667	-2, 79386608166667
hsa-miR-3188	0, 0233354367651271	0, 484998834514245	1, 09009615433333	5, 5322069445	5, 72270234033333	4, 44211079016667	4, 632606186	0, 190495395833333
hsa-miR-595	0, 048872595769119	0, 699682318222148	1, 26450423966667	4, 35860046933333	5, 45945696783333	3, 09409622966667	4, 19495272816667	1, 1008564985
hsa-miR-1207-5p	0, 00072710943008982	0, 366463152765269	0, 7937854755	2, 201443524	2, 05852239833333	1, 4076580485	1, 26473692283333	-0, 142921125666666
hsa-miR-3665	0, 00394385805454316	0, 484998834514245	0, 872443309333333	2, 2070522955	1, 8846685905	1, 33460898616667	1, 01222528116667	-0, 322383705
hsa-miR-1915	0, 0250197811455761	0, 484998834514245	0, 771384441666667	1, 78245809016667	1, 45817132733333	1, 0110736485	0, 686786885666667	-0, 324286762833333
hsv2-miR-H10	0, 0464268588265063	0, 688209907310564	0, 583878567	1, 52264613816667	1, 20637373816667	0, 938767571166667	0, 622495171166667	-0, 3162724
hsa-let-7b*	0, 0202961092508872	0, 484998834514245	0	0	4, 5217801595	0	4, 5217801595	4, 5217801595
hsa-miR-1236	0, 0202961092508872	0, 484998834514245	0	0	3, 42509229483333	0	3, 42509229483333	3, 42509229483333
hsa-miR-3940	0, 0202961092508872	0, 484998834514245	0	0	4, 18740482183333	0	4, 18740482183333	4, 18740482183333
hsa-miR-885-5p	0, 0202961092508872	0, 484998834514245	0	0	4, 6602661185	0	4, 6602661185	4, 6602661185
hsa-miR-484	0, 0191998923294369	0, 484998834514245	-0, 110664009	-0, 291013480166667	-2, 38779364066667	-0, 180349471166667	-2, 27712963166667	-2, 0967801605
hsa-miR-431*	0, 0391290055196003	0, 616281836933704	-0, 220599784666667	-0, 182937259333333	-2, 11525747616667	0, 0376625253333334	-1, 8946576915	-1, 93232021683333
hsa-miR-25*	0, 0176754049453825	0, 484998834514245	-0, 3375393465	-2, 83303118283333	-3, 96588596483333	-2, 49549183633333	-3, 62834661833333	-1, 132854782
hsa-miR-15b*	0, 0499773084444391	0, 699682318222148	-1, 07488509166667	-4, 27985155533333	-3, 3254470685	-3, 20496646366667	-2, 25056197683333	0, 954404486833333
hsa-miR-4281	0, 00749822306023833	0, 484998834514245	0, 641165254	1, 45285905416667	1, 114680161	0, 811693800166667	0, 473514907	-0, 338178893166667
hsa-miR-320b	0, 0128975375850114	0, 484998834514245	0, 212138050333333	0, 386995634666667	-0, 373649106833333	0, 174857584333333	-0, 585787157166667	-0, 7606447415
hsa-miR-1225-5p	0, 0149428879174008	0, 484998834514245	0, 334179037833333	1, 10588364716667	0, 7713964255	0, 771704609333333	0, 437217387666667	-0, 334487221666667
hsa-miR-320d	0, 0175195475656587	0, 484998834514245	0, 248397389666667	0, 447080864666666	-0, 314174678166667	0, 198683475	-0, 562572067833333	-0, 761255542833333
kshv-miR-K12-3	0, 0203673941139538	0, 484998834514245	0, 414087503	1, 40562503866667	0, 977974048166667	0, 991537535666667	0, 563886545166667	-0, 4276509905
hsa-miR-320c	0, 0230493575306856	0, 484998834514245	0, 275818817666667	0, 4670185355	-0, 266375456333333	0, 191199717833333	-0, 542194274	-0, 733393991833334
hsa-miR-320a	0, 0273201963982014	0, 509976999433093	0, 1581365185	0, 273893784166666	-0, 404507669166667	0, 115757265666666	-0, 562644187666667	-0, 678401453333333
hsa-miR-324-3p	0, 0293796549428795	0, 512145452204063	-0, 0863550411666667	-0, 0835749458333335	-0, 670612851166667	0, 00278009533333323	-0, 58425781	-0, 587037905333333
hsa-miR-320e	0, 0294686867339639	0, 512145452204063	0, 23653136	0, 4412948575	-0, 295928236833333	0, 2047634975	-0, 532459596833333	-0, 737223094333333
hsv1-miR-H18	0, 0356431724123564	0, 598805296527587	0, 35860778	1, 10012692066667	0, 685829515833333	0, 741519140666667	0, 327221735833333	-0, 414297404833333
hsa-miR-762	0, 0450570279167601	0, 688143699092337	0, 5007919745	1, 48504553016667	0, 948509929166667	0, 984253555666667	0, 447717954666667	-0, 536535601
miRNAs with experimentally observed/high prediction confidence mRNA targets in IPA
miRNA
miR-1207-5p
miR-1225-5p
miR-1226-3p
miR-1236-3p
miR-1272
miR-134-3p
miR-150-5p
miR-1915-3p
miR-320b
miR-320e
miR-324-3p
miR-3665
miR-3940-3p
miR-4270
miR-4271
miR-4281
miR-431-5p
miR-4327
miR-595
miR-602
miR-762
miR-885-5p
Experimentally observed and high confidence predicted mRNA targets from IPA
mRNA
AAMP,AARD,AASDH,AASDHPPT,ABCA7,ABCB8,ABCC8,ABCC10,ABCF1,ABCF2,ABCG1,ABCG4,ABHD2,ABHD4,ABHD14A,ABHD14B,ABHD17C,ABLIM2,ABR,AC0121231,AC00704011,AC004076.7,AC008060.7,AC009133.23,AC083864.4,AC110781.3,ACAA2,ACBD4,ACBD7,ACCSL,ACE,ACER3,ACOT1,ACOT4,ACP2,ACRV1,ACSF3,ACSS2,ACTN1,ACTR1B,ACVR1B,ACVRL1,ADAM7,ADAM19,ADAM20,ADAM33,ADAMTS4,ADAMTS9,ADAMTS10,ADAMTS13,ADAMTS14,ADAMTS16,ADAMTSL1,ADAMTSL4,ADARB2,A…
Enrich KEGG 2019 Pathway Analyses
Pathway	P-value	Adjusted P-value	Gene overlap	Genes
MAPK signaling pathway	1.08287e-05	0.00333525	52/295	CSF1;ARRB2;FGF1;ELK1;DUSP16;IGF1R;FGF5;MAP2K3;DUSP5;IL1R1;DUSP1;CACNA2D1;MAPK8IP2;DUSP8;MAPK8IP3;MAPK8IP1;EREG;CDC25B;CACNB1;IL1A;CACNB3;MAPKAPK2;CSF1R;MAX;EFNA5;EFNA4;CACNA1E;EGFR;CACNG7;CACNG8;ERBB2;MAPK1;FLNC;CACNG1;MAP2K7;MAP2K5;MAPK3;MAP3K3;ANGPT4;JUND;ANGPT2;IGF2;GNG12;FGF17;EFNA1;MAPK10;FGF16;KITLG;FAS;GRB2;FGFR2;FGF10
Hematopoietic cell lineage	3.27897e-05	0.00504962	23/97	CSF1R;GYPA;CSF3R;CSF1;IL1R1;GP1BB;CD3G;CD3E;IL4;IL1A;HLA-DMA;KITLG;IL7;ANPEP;CD7;HLA-DRA;HLA-DOA;IL7R;FCGR1A;HLA-DOB;IL6R;CD33;CD44
Cytokine-cytokine receptor interaction	4.20656e-05	0.00431873	50/294	ACVRL1;CXCL6;CSF3R;EDA;CXCL8;CSF1;CCL4L1;IL27;CXCL13;CXCL14;CX3CL1;IL18RAP;CCR9;IL6R;IL1R1;IL13;EDAR;IL1A;IFNG;LTA;CSF1R;CCL11;CXCR5;IL20RB;ACVR1B;CXCR3;CCL5;IL21R;CCL2;CCL1;CCL19;IL12RB1;CCL24;IL33;CCL22;IL10RA;IL34;IL31RA;LIF;IL36G;INHBA;IL4;IL7;CLCF1;FAS;IL7R;CCL28;IL17C;IL18R1;IL17A
Graft-versus-host disease	7.25638e-05	0.00558741	13/41	CD86;KIR3DL1;KIR3DL2;HLA-A;HLA-G;HLA-E;IL1A;HLA-DMA;IFNG;FAS;HLA-DRA;HLA-DOA;HLA-DOB	Old Adjusted P-value	Odds Ratio
Type I diabetes mellitus	0.000125598	0.00773684	13/43	CD86;GAD2;HLA-A;HLA-G;HLA-E;IL1A;HLA-DMA;IFNG;LTA;FAS;HLA-DRA;HLA-DOA;HLA-DOB
Chemokine signaling pathway	0.000254148	0.0130463	34/190	CXCL6;GSK3A;CXCL8;CCL11;CCL4L1;CXCR5;GNAI3;ARRB2;CXCL13;FOXO3;CXCL14;CX3CL1;GNAI1;GNAI2;GRK1;GNG2;GRK5;GRK4;CXCR3;CCL5;GRK6;CCR9;CCL2;MAPK1;CCL1;CCL19;MAPK3;CCL24;CCL22;GNG12;GNG13;GNB3;GRB2;CCL28
Pathways in cancer	0.000359778	0.0158302	75/530	CSF3R;CXCL8;CALML5;CALML6;LAMC3;CALML4;FGF1;ELK1;GLI3;BBC3;IGF1R;FGF5;EDNRA;CDH1;BDKRB2;EP300;IL6R;APPL1;APC2;ARHGEF11;IL13;AXIN1;BCR;AR;IFNG;COL4A4;BIRC5;CSF1R;MAX;HDAC1;CAMK2A;MGST1;GNAI3;MGST2;EGFR;GNAI1;GNAI2;BCL2L11;GNG2;GNA11;ERBB2;HMOX1;E2F2;MAPK1;BAK1;IL12RB1;MAPK3;JAG2;ARNT2;CREBBP;FZD3;CDKN2B;FZD2;GSTM1;EGLN2;IGF2;GNG12;GNG13;FGF17;IL4;MAPK10;HEYL;FGF16;KITLG;IL7;FAS;GNB3;GRB2;CALM1;IL7…
Serotonergic synapse	0.000380018	0.0146307	23/113	KCNJ5;KCNJ6;MAOB;DUSP1;HTR3C;GNAI3;HTR3D;HTR4;CYP2C19;GNG12;CYP2C18;GNAI1;GNG13;GNAI2;GNAO1;HTR6;CYP2C8;CYP4X1;GNG2;ALOX5;GNB3;MAPK1;MAPK3
Dopaminergic synapse	0.000601735	0.0205927	25/131	GRIA1;GSK3A;CALML5;MAOB;CALML6;CAMK2A;GNAI3;CALML4;ARRB2;COMT;GNAI1;ARNTL;GNAI2;GNG2;CREB3L1;KCNJ5;KCNJ6;GNG12;GRIN2B;GNG13;GNAO1;MAPK10;LRTOMT;GNB3;CALM1
Allograft rejection	0.000623282	0.0191971	11/38	CD86;IL4;HLA-DMA;IFNG;FAS;HLA-DRA;HLA-A;HLA-DOA;HLA-DOB;HLA-G;HLA-E
Circadian entrainment	0.000748668	0.0209627	20/97	GRIA1;KCNJ5;ADCYAP1R1;KCNJ6;CALML5;CALML6;CAMK2A;GNAI3;CALML4;GNG12;GRIN2B;GNAI1;GNG13;GNAI2;GNAO1;GNG2;GNB3;MAPK1;CALM1;MAPK3
Phototransduction	0.000838945	0.0215329	9/28	GRK1;CALML5;CALML6;GUCA1B;GUCA1A;GUCA1C;CALML4;GNAT1;CALM1
Rheumatoid arthritis	0.000855212	0.0202619	19/91	CD86;CXCL6;CXCL8;ATP6V0E1;CSF1;IL1A;HLA-DMA;IFNG;CCL5;CCL2;HLA-DRA;HLA-DOA;ATP6V0D1;ATP6V0E2;HLA-DOB;ATP6V0D2;ATP6V1B1;ATP6V0A1;IL17A
Inflammatory bowel disease (IBD)	0.000998861	0.0219749	15/65	IL13;FOXP3;IL4;IL1A;HLA-DMA;IL18RAP;MAF;IFNG;IL21R;HLA-DRA;HLA-DOA;IL12RB1;HLA-DOB;IL18R1;IL17A
Intestinal immune network for IgA production	0.00149715	0.0307414	12/48	CD86;IL4;HLA-DMA;CCR9;HLA-DRA;MADCAM1;ICOS;HLA-DOA;HLA-DOB;CCL28;ICOSLG;AICDA
Chagas disease (American trypanosomiasis)	0.00163001	0.0313776	20/103	C1QB;ACE;CXCL8;GNAI3;CD3G;CD3E;GNAI1;GNAI2;GNAO1;MAPK10;GNA14;GNA15;IFNG;GNA11;CCL5;BDKRB2;CCL2;MAPK1;FAS;MAPK3
Pertussis	0.0019406	0.0351591	16/76	C1QB;CXCL6;CXCL8;CALML5;CALML6;GNAI3;C4BPA;CALML4;GNAI1;GNAI2;MAPK10;IL1A;CFL2;MAPK1;CALM1;MAPK3
Cholinergic synapse	0.00199241	0.0340923	21/112	CHRNB2;KCNJ4;CHRNB4;KCNJ6;CHRM1;CHRNA6;CAMK2A;KCNJ14;GNAI3;GNG12;GNAI1;GNG13;GNAI2;GNAO1;GNG2;CREB3L1;GNA11;KCNQ3;GNB3;MAPK1;MAPK3
Morphine addiction	0.00219762	0.0356246	18/91	KCNJ5;GABRP;KCNJ6;GABRA3;GNAI3;ARRB2;GNG12;GNAI1;GNAI2;GNG13;GNAO1;GNG2;GRK5;GRK4;GRK6;ADORA1;GNB3;GABRE
Rap1 signaling pathway	0.00220703	0.0339883	33/206	CSF1R;CALML5;CSF1;CALML6;GNAI3;CALML4;FGF1;EFNA5;EFNA4;GNAI1;EGFR;GNAI2;IGF1R;FGF5;CDH1;CNR1;MAPK1;MAPK3;FARP2;MAP2K3;ANGPT4;ANGPT2;ARAP3;GRIN2B;FGF17;EFNA1;GNAO1;FGF16;KITLG;CALM1;FGFR2;F2RL3;FGF10
Ras signaling pathway	0.00251019	0.0368161	36/232	CSF1R;CALML5;CSF1;CALML6;CALML4;FOXO4;FGF1;EFNA5;ELK1;EFNA4;EGFR;IGF1R;FGF5;GNG2;MAPK1;MAPK3;BRAP;ANGPT4;ANGPT2;IGF2;GAB2;KSR2;GNG12;GRIN2B;GNG13;FGF17;EFNA1;MAPK10;FGF16;KITLG;GNB3;GRB2;CALM1;FGFR2;BCL2L1;FGF10
Cell adhesion molecules (CAMs)	0.00265997	0.0372395	25/145	CD86;CDH5;HLA-DMA;ALCAM;CDH1;MADCAM1;HLA-DOA;ICOS;HLA-DOB;ICOSLG;CD99;CD276;LRRC4B;CADM3;HLA-A;L1CAM;HLA-G;HLA-E;CLDN5;MAG;CLDN9;CLDN19;HLA-DRA;CLDN18;CD226
Oxytocin signaling pathway	0.0027217	0.0364471	26/153	CALML5;CALML6;CAMK2A;GNAI3;CALML4;ELK1;EGFR;GNAI1;GNAI2;CACNG7;CACNG8;MAPK1;CACNG1;MAP2K5;MAPK3;KCNJ4;KCNJ5;KCNJ6;CACNA2D1;KCNJ14;CACNB1;GNAO1;CACNB3;CAMK1;CALM1;CAMK1G
Human cytomegalovirus infection	0.00273936	0.0351551	35/225	CXCL8;CALML5;CALML6;CCL4L1;GNAI3;CALML4;ELK1;CX3CL1;GNAI1;EGFR;GNAI2;GNG2;CREB3L1;GNA11;CCL5;EIF4EBP1;E2F2;CCL2;MAPK1;BAK1;IL6R;MAPK3;ARHGEF11;IL1R1;IL10RA;HLA-A;GNG12;HLA-G;HLA-E;GNG13;GNAO1;FAS;GNB3;GRB2;CALM1
Collecting duct acid secretion	0.00290202	0.0357529	8/27	ATP4B;ATP6V0E1;CLCNKB;ATP6V0E2;ATP6V0D1;ATP6V0D2;ATP6V0A1;ATP6V1B1
Tuberculosis	0.00333538	0.0395114	29/179	CIITA;CEBPB;CALML5;CALML6;CAMK2A;CALML4;FCGR3A;HLA-DMA;CASP10;LAMP2;EP300;MAPK1;HLA-DOA;FCGR1A;HLA-DOB;ATP6V0A1;MAPK3;CD74;CREBBP;FCER1G;IL10RA;MAPK10;IL1A;IFNG;CD209;HLA-DRA;ATP6V0D1;CALM1;ATP6V0D2

## Sheet: Title page
MicroRNA in combination with HER2-targeting drugs reduces breast cancer cell viability in vitro
Lisa Svartdal Normann1,2,3, Miriam Ragle Aure3, Suvi-Katri Leivonen4, Mads Haugland Haugen2, Vesa Hongisto5, Vessela N. Kristensen3,6, Gunhild Mari Mælandsmo2,7, and Kristine Kleivi Sahlberg1,2.
Addresses
1Department of Research and Innovation, Vestre Viken Hospital Trust, Drammen, Norway.
2Department of Tumor Biology, Institute for Cancer Research, The Norwegian Radium Hospital, Oslo University Hospital, Oslo, Norway.
3Department of Medical Genetics, Institute of Clinical Medicine, Faculty of Medicine, University of Oslo, Oslo, Norway.
4Applied Tumor Genomics Research Program, Medical Faculty, University of Helsinki, Helsinki, Finland.
5Division of Toxicology, Misvik Biology, Turku, Finland.
6Department of Clinical Molecular Biology (EpiGen), Division of Medicine, Akershus University Hospital, Lørenskog, Norway.
7Institute for Medical Biology, Faculty of Health Sciences, UiT – The Arctic University of Norway.
Correspondence
Dr. K. K. Sahlberg,
Department of Research and Innovation, Vestre Viken Hospital Trust, P.O. Box 800, 3004 Drammen, Norway.
E-mail: Kristine.Sahlberg@vestreviken.no
