# Supplementary material for: MicroRNA in combination with HER2-targeting drugs reduces breast cancer cell viability in vitro
Source: Sci Rep. 2021 May 25;11:10893. doi: 10.1038/s41598-021-90385-2 (PMC8149698; doi:10.1038/s41598-021-90385-2)
Supplement: Supplementary file 1 — Supplementary Information 1. [file 41598_2021_90385_MOESM1_ESM.zip › Suppl. Table S4.xlsx]

## Sheet: Sheet1
Supplementary Table S4: Regulated miRNAs, predicted mRNA targets and pathway analyses for cell lines poorly responsive to trastuzumab and lapatinib (KPL4, SUM190PT)
p = Kruskal-Wallis tests per miRNA across all treatment groups.
q= Benjamini-Hochberg adjusted p-value
ctr = control; tras = trastuzumab; lap = lapatinib, traslap = trastuzumab and lapatinib
			Fold change
miRNA	p	q	tras vs ctr	lap vs ctr	traslap vs ctr	lap vs tras	traslap vs tras	traslap vs lap
hsa-miR-1268	0.0495848	0.999813	-0.222754	-0.00234535	0.131962	0.220408	0.354716	0.134307
miRNAs with experimentally observed/high prediction confidence mRNA targets in IPA
miRNA
miR-1268a
Experimentally observed and high confidence predicted mRNA targets from IPA
mRNA
ABCD1, AC0064869, AC137932.4, ADAMTS4, ADAMTS17, ADPGK, AGAP2, ALKBH5, ALPG, ANKDD1B, APOBEC3D, ARHGAP11A, ARHGEF10L, ARL10, ATCAY, ATXN2, B3GAT3, BICD2, BNIPL, BTBD19, C7, C10orf82, C16orf54, C22orf42, C5orf64, C8orf37, C8orf82, CACNG3, CBFA2T2, CBY3, CCDC117, CCDC125, CCDC177, CCL22, CCNF, CD3G, CDC14B, CEP170B, CEPT1, CFAP97D1, CHSY1, CLK3, CMIP, COG2, COLCA1, COMMD4, COX18, CPT1B, CRKL, CTD_2…
Enrich KEGG 2019 Pathway Analyses
Pathway	P-value	Adjusted P-value	Gene overlap	Genes
No significant with adjusted p < 0.05

## Sheet: Title Page
MicroRNA in combination with HER2-targeting drugs reduces breast cancer cell viability in vitro
Lisa Svartdal Normann1,2,3, Miriam Ragle Aure3, Suvi-Katri Leivonen4, Mads Haugland Haugen2, Vesa Hongisto5, Vessela N. Kristensen3,6, Gunhild Mari Mælandsmo2,7, and Kristine Kleivi Sahlberg1,2.
Addresses
1Department of Research and Innovation, Vestre Viken Hospital Trust, Drammen, Norway.
2Department of Tumor Biology, Institute for Cancer Research, The Norwegian Radium Hospital, Oslo University Hospital, Oslo, Norway.
3Department of Medical Genetics, Institute of Clinical Medicine, Faculty of Medicine, University of Oslo, Oslo, Norway.
4Applied Tumor Genomics Research Program, Medical Faculty, University of Helsinki, Helsinki, Finland.
5Division of Toxicology, Misvik Biology, Turku, Finland.
6Department of Clinical Molecular Biology (EpiGen), Division of Medicine, Akershus University Hospital, Lørenskog, Norway.
7Institute for Medical Biology, Faculty of Health Sciences, UiT – The Arctic University of Norway.
Correspondence
Dr. K. K. Sahlberg,
Department of Research and Innovation, Vestre Viken Hospital Trust, P.O. Box 800, 3004 Drammen, Norway.
E-mail: Kristine.Sahlberg@vestreviken.no
