# Supplementary material for: MicroRNA in combination with HER2-targeting drugs reduces breast cancer cell viability in vitro
Source: Sci Rep. 2021 May 25;11:10893. doi: 10.1038/s41598-021-90385-2 (PMC8149698; doi:10.1038/s41598-021-90385-2)
Supplement: Supplementary file 1 — Supplementary Information 1. [file 41598_2021_90385_MOESM1_ESM.zip › Suppl. Table S5.xlsx]

## Sheet: Sensitizing miRNAs
Supplementary Table S5. Sensitizing miRNAs from screen.
miRNAs that sensitize SUM190 or KPL4 to targeted treatment
Loess log transformed CellTiter Glo data
Hit criteria median +/- 3*standard deviations (sd) within each treatment group
median	0.0310991	0.0189526	-0.00553245	0.00538115		median	-0.0365057	-0.141277	-0.115183	-0.223344
stdev	0.0876568	0.0744988	0.0852149	0.0764219		stdev	0.111095	0.197078	0.164362	0.267964
median+3sd	0.29407	0.242449	0.250112	0.234647		median+3sd	0.296778	0.449956	0.377904	0.580547
median-3sd	-0.231871	-0.204544	-0.261177	-0.223885		median-3sd	-0.36979	-0.732511	-0.60827	-1.02724
Inhibitors SUM190			-0.175962	-0.147463		Inhibitors KPL4
Symbol	SUM190 control	SUM190 Lapatinib	SUM190 Trastuzumab	SUM190 Trastuzumab_Lapatinib		Symbol	KPL-4 control	KPL-4 Lapatinib	KPL-4 Trastuzumab	KPL-4 Trastuzumab_Lapatinib
hsa-let-7f-2*	0.075785	0.00843844	0.000995601	-0.379185		hsa-miR-361-5p	-0.211864	-0.819465	-0.660636	-0.532708
hsa-miR-1227	-0.16677	-0.159652	-0.34375	-0.0713126		hsa-miR-502-3p	-0.0956208	-0.772103	-1.06144	-1.05775
hsa-miR-137	0.0449615	0.0998196	-0.0800193	-0.618016		hsa-miR-1180	-0.202192	-0.182007	-0.717748	-0.652267
hsa-miR-1471	-0.0172782	-0.00270465	0.00378787	-0.467977		hsa-miR-1181	-0.116121	-0.499021	-0.637469	-0.663941
hsa-miR-17*	0.00626898	0.0254612	-0.158554	-0.277639		hsa-miR-1234	-0.129628	-0.535471	-0.163705	-1.10198
hsa-miR-181d	0.031983	-0.362577	-0.0273579	0.0227996		hsa-miR-1268	-0.325163	-0.744271	-0.551866	-0.885064
hsa-miR-20b	0.014471	-0.0198481	-0.109071	-0.27213		hsa-miR-195	-0.0348631	-0.875329	-0.268275	-0.0012026
hsa-miR-26b	0.0181884	-0.924273	0.0278441	0.158633		hsa-miR-29b	-0.169142	-0.334525	-0.728577	-0.465435
hsa-miR-32	0.0439283	-0.118585	0.0605272	-0.347098		hsa-miR-424*	0.00428427	-0.509972	-0.721306	-0.67448
hsa-miR-338-5p	0.0717176	-0.0108994	-0.037061	-0.347195		hsa-miR-484	-0.00761701	-0.531127	-0.301242	-1.24171
hsa-miR-339-3p	-0.0129281	0.0479482	-0.0483288	-0.321768		hsa-miR-517b	-0.216921	-0.845593	-0.207644	-0.645374
hsa-miR-34a	0.121173	0.0166691	-0.060609	-0.433418		hsa-miR-518e*	-0.0131635	-0.170211	-0.617815	-0.424611
hsa-miR-483-3p	0.114076	0.0587078	0.0735321	-0.382822		hsa-miR-564	-0.248231	-0.576048	-0.729328	-1.02086
hsa-miR-519c-3p	-0.086445	-0.0201482	-0.116649	-0.628381		hsa-miR-598	-0.0183786	-1.05061	-0.279668	-0.480389
hsa-miR-557	0.160047	-0.0187378	0.0238749	-0.300263		hsa-miR-638	-0.340576	-0.560628	-1.00673	-0.393726
hsa-miR-590-5p	-0.181015	-0.065711	-0.22721	-0.2926
hsa-miR-664	-0.11902	-0.0747667	-0.306229	-0.113195
hsa-miR-93-5p	-0.0193061	-0.0906694	-0.099245	-0.233413
Mimics SUM190						Mimics KPL4
Symbol	SUM190 control	SUM190 Lapatinib	SUM190 Trastuzumab	SUM190 Trastuzumab_Lapatinib		Symbol	KPL-4 control	KPL-4 Lapatinib	KPL-4 Trastuzumab	KPL-4 Trastuzumab_Lapatinib
hsa-miR-101-5p	0.0827896	-0.437337	-0.15391	-0.1923		hsa-miR-101-5p	-0.0916429	-0.677914	-0.143703	-1.04288
hsa-miR-106a	0.142101	-0.0470608	0.127445	-0.678849		hsa-miR-106a	-0.166872	-0.35678	-0.153225	-1.13771
hsa-miR-132	-0.0249172	-0.341472	-0.250647	-0.230039		hsa-miR-1237	-0.149063	-0.792109	-0.386033	-1.10467
hsa-miR-153	0.0868763	-0.0808573	-0.0652936	-0.366572		hsa-miR-153	-0.113628	-0.783307	-0.161383	-0.964276
hsa-miR-15b	-0.119107	-0.224451	-0.256522	-0.205712		hsa-miR-19b-2-5p	-0.271091	-0.823263	-0.260164	-1.06941
hsa-miR-15b	-0.093419	-0.130201	-0.169631	-0.249406		hsa-miR-29a	-0.237507	-0.845352	-0.397685	-1.21268
hsa-miR-26b-3p	0.149512	-0.400471	0.097313	-0.258714		hsa-miR-29c	-0.274422	-0.851452	-0.448669	-1.14177
hsa-miR-32-3p	-0.039126	-0.111474	-0.0201215	-0.333621		hsa-miR-32-3p	-0.0926785	-0.996147	-0.099765	-0.536485
hsa-miR-93-3p	-0.163102	-0.264988	-0.287551	-0.183175		hsa-miR-518a-5p	-0.314086	-1.56625	-0.309121	-1.5883
hsa-miR-1228*	-0.0274544	-0.559339	-0.140262	0.0747927		hsa-miR-744-3p	-0.339973	-1.4352	-0.369798	-1.98623
hsa-miR-124*	-0.0973885	-0.218019	-0.161734	-0.0289294		hsa-miR-10b*	-0.0483776	-0.746279	-0.0283794	-0.0162738
hsa-miR-124a	0.079077	0.051529	0.135478	-0.598795		hsa-miR-137	-0.039737	-1.3769	-0.270839	-0.918816
hsa-miR-129-3p	0.0343657	-0.0629923	-0.0357322	-0.51869		hsa-miR-190b	-0.348885	-1.03005	-0.275952	-0.489737
hsa-miR-130a	0.127328	0.0199211	0.139308	-0.289578		hsa-miR-193b	-0.127371	-0.832981	-0.347766	-0.882483
hsa-miR-149*	-0.00403603	0.0680005	0.0293308	-0.295588		hsa-miR-20a*	-0.216019	-0.776112	-0.146471	-0.126392
hsa-miR-181b	-0.105242	-0.0777991	-0.0124113	-0.509591		hsa-miR-219-1-3p	-0.289047	-0.977609	-0.273049	-0.5269
hsa-miR-181c	0.175773	0.0880849	0.0492227	-0.268692		hsa-miR-338-5p	-0.283881	-0.965372	-0.387872	-0.490493
hsa-miR-195	-0.227162	-0.279825	-0.199869	-0.289421		hsa-miR-339	-0.338276	-0.536099	-0.272337	-2.01333
hsa-miR-19b-1*	-0.180152	-0.129281	-0.206348	-0.295064		hsa-miR-340	-0.302296	-0.85573	-0.186456	-0.693017
hsa-miR-330-5p	-0.169887	-0.0638299	-0.132352	-0.292354		hsa-miR-378	-0.357011	-0.773983	-0.252758	-0.591734
hsa-miR-373*	-0.0589051	-0.890058	0.0516362	0.111381		hsa-miR-453	-0.0845948	-1.21903	-0.142619	-0.853157
hsa-miR-424	-0.10699	-0.247194	-0.126233	-0.19492		hsa-miR-516-3p	-0.229337	-0.913586	-0.0823202	-1.19046
hsa-miR-497	-0.142742	-0.0734509	-0.114943	-0.240923		hsa-miR-517*	-0.0995981	-0.827156	0.0146968	-0.136292
hsa-miR-515-5p	0.241203	-0.745358	0.105495	-0.00801271		hsa-miR-525	-0.293	-0.786931	-0.425526	-0.804044
hsa-miR-520a*	-0.0555827	-0.0780062	-0.135223	-0.286577		hsa-miR-550	-0.309767	-0.584559	-0.281294	-1.03325
hsa-miR-520b	-0.00792994	-0.24367	-0.0213312	-0.0271222		hsa-miR-556-3p	-0.0574004	-0.415523	-0.276429	-1.03767
hsa-miR-522	-0.135175	-0.276401	-0.145242	-0.11616		hsa-miR-584	-0.262367	-0.753004	-0.239713	-0.994374
hsa-miR-523	0.118621	0.130131	0.15758	-0.347599		hsa-miR-591	-0.348225	-1.0564	-0.32956	-0.838655
hsa-miR-541*	0.0280149	-0.00737377	-0.0831121	-0.60402		hsa-miR-596	-0.251614	-0.792669	-0.425387	-0.741167
hsa-miR-548d	0.177896	0.065021	0.00490421	-0.427002		hsa-miR-631	-0.0261349	-1.00421	0.0389436	0.161416
hsa-miR-551a	0.0810364	-0.233197	-0.00736905	-0.0323942		hsa-miR-650	-0.287737	-0.502695	-0.304602	-1.52409
hsa-miR-593	-0.0270257	-0.385189	0.0205351	-0.0860662		hsa-miR-708*	-0.205984	-0.798531	-0.381787	-0.916468
hsa-miR-601	0.0254562	0.0694571	-0.00342435	-0.234804		hsa-miR-766	-0.364421	-0.444266	-0.382365	-1.11864
hsa-miR-9*	0.173278	-0.0844294	0.100291	-0.348571		hsa-miR-93-5p	-0.328605	-0.733263	-0.231532	-0.812199
hsa-miR-944	-0.209873	-0.226739	-0.221738	-0.263713

## Sheet: Title page
MicroRNA in combination with HER2-targeting drugs reduces breast cancer cell viability in vitro
Lisa Svartdal Normann1,2,3, Miriam Ragle Aure3, Suvi-Katri Leivonen4, Mads Haugland Haugen2, Vesa Hongisto5, Vessela N. Kristensen3,6, Gunhild Mari Mælandsmo2,7, and Kristine Kleivi Sahlberg1,2.
Addresses
1Department of Research and Innovation, Vestre Viken Hospital Trust, Drammen, Norway.
2Department of Tumor Biology, Institute for Cancer Research, The Norwegian Radium Hospital, Oslo University Hospital, Oslo, Norway.
3Department of Medical Genetics, Institute of Clinical Medicine, Faculty of Medicine, University of Oslo, Oslo, Norway.
4Applied Tumor Genomics Research Program, Medical Faculty, University of Helsinki, Helsinki, Finland.
5Division of Toxicology, Misvik Biology, Turku, Finland.
6Department of Clinical Molecular Biology (EpiGen), Division of Medicine, Akershus University Hospital, Lørenskog, Norway.
7Institute for Medical Biology, Faculty of Health Sciences, UiT – The Arctic University of Norway.
Correspondence
Dr. K. K. Sahlberg,
Department of Research and Innovation, Vestre Viken Hospital Trust, P.O. Box 800, 3004 Drammen, Norway.
E-mail: Kristine.Sahlberg@vestreviken.no
